# Supplementary material for: Association mapping of resistance to rice blast in upland field conditions
Source: Rice (N Y). 2016 Nov 9;9:59. doi: 10.1186/s12284-016-0131-4 (PMC5102990; doi:10.1186/s12284-016-0131-4)
Supplement: Additional file 1: Table S1. — List of the 190 accessions included in the indica panel with their country of origin, their type (traditional or improved), their blast scores measured in 2011 and 2012 and, if need be, indication of the resistant haplotype they harbor at the PI33 locus. (XLSX 16 kb) [file 12284_2016_131_MOESM1_ESM.xlsx]

## Sheet: Table S1 indica varieties
				blast score		resistant haplotypes
code	variety	origin	type	2011	2012	Pi33
1	APO	Philippines	Improved	1	1	TTAAAG
2	ASD 1	India	Traditional	9	1
10	FANDRAPOTSY 104	Madagascar	Traditional	2	1
15	IR64	Philippines	Improved	1	1	AATCAA
25	TEQUING	China	Traditional	6	6
28	ADNY 11	Mali	Improved	1	1
29	AI CHIAO HONG	China	Traditional	7	4
30	ANGIFOTSY 685	Madagascar	Traditional	1	1
31	APURA	Surinam	Improved	4	2
32	ARANG	Indonesia	Traditional	2	2
34	B6144-MR-6-0-0	Indonesia	Improved	1	1
35	BADKALAMKATI	India	Traditional	9	9
36	BAGUAMON 14	Bangladesh	Traditional	1	1
37	BALA	India	Improved	2	1	TTAAAG
38	BENGALY 389	Madagascar	Traditional	8	8
41	BG90-2	Myanmar	Improved	1	1	TTAAAG
42	BH2	Mali	Improved	5	1
43	BODOMANO	Madagascar	Traditional	8	8
44	BOTOHAVANA 139	Madagascar	Traditional	8	8
46	BOTRA MAITSO	Madagascar	Traditional	8	7
47	BOTRIKELY	Madagascar	Traditional	8	8
48	BOTRY 731	Madagascar	Traditional	8	9
49	BOUAKE 189	Ivory Coast	Improved	1	1	TTAAAG
51	BR24	Bangladesh	Improved	7	7
53	C4 63G	Philippines	Improved	1	1
54	CARREON	Philippines	Traditional	1	1	TTAAAG
55	CERE AIR	Indonesia	Traditional	6	5
56	CHAU	Vietnam	Traditional	7	8
57	CHERIVIRUPPU	India	Traditional	7	7
58	CHIEM CHANH	Vietnam	Traditional	1	2
59	CHITRAJ	Bangladesh	Traditional	3	3
60	CICA 8	Colombia	Improved	1	1
61	CT6510-24-1-2	Colombia	Improved	2	1
62	DA5	Bangladesh	Improved	4	3
63	DA9	Bangladesh	Improved	8	7
64	DANAU LAUT TAWAR	Indonesia	Improved	1	1	AATCAA
65	DE ABRIL	Brazil	Improved	2	3
66	DHOLA AMAN	Bangladesh	Traditional	5	3
67	DIWANI	Surinam	Improved	2	1
70	FEDEARROZ 2000	Colombia	Improved	1	1	TTAAAG
71	FEDEARROZ 50	Colombia	Improved	1	1	TTAAAG
72	GAJPATI	Nepal	Traditional	5	6
73	GAMBIAKA KOKOUM	Mali	Traditional	1	1	TTAAAG
75	GIE 57	Vietnam	Improved	8	1
76	GOCHI BORO	India	Traditional	1	1
77	GOPAL	Nepal	Traditional	1	1	TTAAAG
78	GUAN YIN TSAN	China	Traditional	7	6
79	GWA NGASEIN	Myanmar	Traditional	8	8
80	H15-23-DA	Mali	Improved	1	1	TTAAAG
83	IM 16	Burkina Fasso	Improved	2	1	TTAAAG
85	IR19746-28-2-2	Philippines	Improved	1	1
86	IR20	Philippines	Improved	1	1	TTAAAG
87	IR2006-P12-12-2-2	Philippines	Improved	2	1
88	IR22	Philippines	Improved	1	1
89	IR2307-247-2-2-3	Philippines	Improved	1	1
90	IR2344-P1PB-9-3-2B	Philippines	Improved	2	1	TTAAAG
91	IR28	Philippines	Improved	1	1	AATCAA
93	IR5	Philippines	Improved	6	6
94	IR50	Philippines	Improved	na	1
95	IR52	Philippines	Improved	1	1	TTAAAG
97	IR55411-50	Philippines	Improved	1	1
98	IR55419-04	Philippines	Improved	3	1
99	IR57920-AC-25-2-B	Philippines	Improved	2	1
100	IR57924-24	Philippines	Improved	1	1
101	IR60	Philippines	Improved	1	1	AATCAA
102	IR62266-42-6-2	Philippines	Improved	1	1
103	IR72	Philippines	Improved	1	1	AATCAA
104	IR74371-54-1-1	Philippines	Improved	1	1
105	IR8	Philippines	Improved	1	1
106	IRAT 121	Madagascar	Improved	1	3
107	JAMAJIGI	Mali	Traditional	1	1
108	JC120	India	Improved	8	8
109	JC91	India	Improved	8	7
110	JENGAR	Nepal	Traditional	6	6
111	KALILA MENA	Madagascar	Traditional	8	6
112	KALINGA III	India	Improved	1	1
113	KARKATI 87	Bangladesh	Traditional	5	3
114	KASALATH	India	Traditional	7	6
115	KATI	Bhutan	Traditional	2	1	TTAAAG
116	KAW LUYOENG	Thailand	Traditional	3	1	TTAAAG
118	KIANG CHOU CHIU	Taiwan	Traditional	7	5
119	KITRANA 1890	Madagascar	Traditional	1	1	TTAAAG
120	KITRANA 508	Madagascar	Traditional	8	6
121	KOGONI 91-1	Mali	Traditional	1	1	TTAAAG
122	LAITRA	Madagascar	Traditional	7	5
123	LAL AMAN	Bangladesh	Improved	3	1
124	LATSIBOZAKA-112-1	Madagascar	Traditional	7	5
125	LOHAMBITRO 224	Madagascar	Traditional	8	6
126	MACAN BINUNDOK	Philippines	Traditional	8	7
127	MADINIKA 1329	Madagascar	Traditional	7	5
128	MAKALIOKA 34	Madagascar	Traditional	6	4
129	MALADY	Madagascar	Traditional	7	7
130	MAMORIAKA 114	Madagascar	Traditional	7	8
132	MENAHODITRA 1234	Madagascar	Traditional	1	1
133	MTU 9	India	Traditional	5	6
135	NAM SA GUI 19	Thailand	Traditional	2	1	TTAAAG
136	NGAJA	Bhutan	Traditional	1	1	TTAAAG
137	NIONOKA	Mali	Improved	1	1	AATCAA
138	NONA BOKRA	India	Traditional	4	7
139	O LUEN CHEUNG	Taiwan	Traditional	8	8
140	ORYZICA LLANOS 5	Colombia	Improved	1	1	TTAAAG
142	PA TOU HUNG	China	Traditional	7	7
144	PAPPAKU	Taiwan	Traditional	1	2	TTAAAG
147	PEH KUH	Taiwan	Traditional	7	6
148	PEH KUH TSAO TU	Taiwan	Traditional	7	6
149	PELITA JANGGUT	Indonesia	Traditional	1	1
150	PETA	Indonesia	Traditional	2	1
151	PIN TAWNG	Thailand	Traditional	1	1	TTAAAG
152	POKKALI	India	Traditional	6	4
154	POPOT	India	Traditional	4	2
155	PTB 25	India	Improved	1	1
156	PURBIA	Nepal	Traditional	4	3
158	RATHUWEE	Sri Lanka	Traditional	6	4
159	RAY JAZAYKAYZ	Bhutan	Traditional	6	7
160	RAY NABJA	Bhutan	Traditional	1	1	TTAAAG
162	ROJOFOTSY 693	Madagascar	Traditional	8	7
163	ROJOKELY	Madagascar	Traditional	8	7
165	ROJOMENA B48	Madagascar	Traditional	8	7
166	RTS 12	Vietnam	Improved	1	8	TTAAAG
167	RTS 14	Vietnam	Improved	9	8
168	RTS 4	Vietnam	Improved	3	2	TTAAAG
169	RTS 5	Vietnam	Improved	8	8
170	S 624	India	Improved	4	4
171	SAHEL 108	Senegal	Improved	1	1	AATCAA
172	SAHEL 159	Senegal	Improved	1	1
173	SAHELIKA	Mali	Improved	1	1	TTAAAG
174	SALUMPIKIT	Philippines	Traditional	3	1
175	SAMBALA MALO	Mali	Traditional	1	1	AATCAA
177	SATHI34-36	India	Traditional	9	8
178	SEBERANG MR77	Mali	Improved	1	1
179	SEBOTA 65	Brazil	Improved	1	1
180	SHAI KUH	China	Traditional	4	3
181	SHORT GRAIN	Thailand	Traditional	1	1	TTAAAG
182	SINNA SITHIRA KALI	Sri Lanka	Traditional	2	1
186	SONA	Iran	Traditional	1	1
187	SWARNA	India	Improved	8	7
188	TAICHUNG NATIVE 1	Taiwan	Traditional	3	2	TTAAAG
189	TAMCAU 9 A	Vietnam	Traditional	7	6
190	TELIMANI	Mali	Traditional	4	1	AATCAA
191	TELOVOLANA 177	Madagascar	Traditional	7	7
192	TETEP	Vietnam	Traditional	1	1
193	THAPACHINIYA	Nepal	Traditional	8	6
194	THIERNO BANDE	Senegal	Traditional	1	1	TTAAAG
195	TOKAMBANY 663	Madagascar	Traditional	8	8
196	TOKAMBANY 669	Madagascar	Traditional	8	8
197	TSAKA	Bhutan	Traditional	8	8
198	TSIPALA 1231	Madagascar	Traditional	8	9
199	TSIPALA B160	Madagascar	Traditional	8	7
200	TSIPALA FOTSY 1883	Madagascar	Traditional	8	7
201	TSIPALA MENA 626	Madagascar	Traditional	8	7
202	UPL RI-5	Philippines	Improved	8	7
203	UPL RI-7	Philippines	Improved	8	2
204	VANDANA	India	Improved	1	1
205	VARY LAVA DE MAROVATO	Madagascar	Traditional	7	8
206	VARY MADINIKA 3494	Madagascar	Traditional	8	1	TTAAAG
207	VARY VATO 154	Madagascar	Traditional	1	7
208	VARY VATO 462	Madagascar	Traditional	7	8
209	VATO MATSOAMALONA	Madagascar	Traditional	8	7
211	WAS105-B-IDSA-B-WAS2-1-FKR-1	Senegal	Improved	5	1	TTAAAG
212	WAS169-B-B-4-2-1	Senegal	Improved	1	1	AATCAA
213	WAS170-B-B-1-1	Senegal	Improved	4	6
214	WAS173-B-B-6-2-2	Senegal	Improved	8	1	AATCAA
215	WAS174-B-3-5	Senegal	Improved	6	1	AATCAA
216	WAS181-B-6-3	Senegal	Improved	2	1	AATCAA
217	WAS182-B-1-1	Senegal	Improved	1	1	TTAAAG
218	WAS183-B-6-2-3	Senegal	Improved	1	3
219	WAS194-B-3-2-5	Senegal	Improved	5	1	AATCAA
220	WAS197-B-6-3-11	Senegal	Improved	1	1	AATCAA
221	WAS198-B-3-1-3	Senegal	Improved	1	1	TTAAAG
222	WAS199-B-1-2-1	Senegal	Improved	1	1
223	WAS200-B-B-1-1-1	Senegal	Improved	1	1	TTAAAG
224	WAS202-B-B-1-1-2	Senegal	Improved	1	1	AATCAA
225	WAS203-B-B-2-4-1	Senegal	Improved	1	1	TTAAAG
226	WAS206-B-B-2-2-1	Senegal	Improved	1	1	AATCAA
227	WAS207-B-B-3-1-1	Senegal	Improved	1	1	TTAAAG
228	WAS208-B-B-5-1-1-3	Senegal	Improved	1	1	AATCAA
229	WAS20-B-B-1-2-2	Senegal	Improved	1	1
230	WAS21-B-B-20-4-3-3	Senegal	Improved	1	1	AATCAA
231	WAS30-11-4-6-2-2-1	Senegal	Improved	1	1	AATCAA
232	WAS33-B-B-15-1-4-5	Senegal	Improved	1	1	AATCAA
233	WAS49-B-B-9-1-4-2	Senegal	Improved	2	2
234	WAS50-B-B-24-4-2-1	Senegal	Improved	1	1	AATCAA
235	WAS55-B-B-2-1-2-5	Senegal	Improved	1	1	AATCAA
236	WAS57-B-B-3-1-4-6	Senegal	Improved	1	1	AATCAA
237	WAS62-B-B-17-1-1-3	Senegal	Improved	1	1	AATCAA
238	WAS63-22-5-9-10-1	Senegal	Improved	1	1	AATCAA
239	WASSA	Mali	Traditional	1	1	AATCAA
240	WAY RAREM	Indonesia	Improved	1	1	TTAAAG
242	ARC15872	India	Traditional	3	1
243	ELONI	Surinam	Improved	1	1	TTAAAG
