# Supplementary material for: Association mapping of resistance to rice blast in upland field conditions
Source: Rice (N Y). 2016 Nov 9;9:59. doi: 10.1186/s12284-016-0131-4 (PMC5102990; doi:10.1186/s12284-016-0131-4)
Supplement: Additional file 2: Table S2. — List of the 151 accessions included in the japonica panel with their country of origin, their blast scores measured in 2014 in Ivory and 2015 in Andranomanelatra and, if need be, indication of the resistant haplotype they harbor at the Pi1 locus and the QTL locus at Chr12_4423506. (XLSX 26 kb) [file 12284_2016_131_MOESM2_ESM.xlsx]

## Sheet: list of japonica varieties
			blast score		resistant haplotypes
code	variety	origin	2014	2015	Pi1/Pi37/Pish	QTL chr12_4423506
250	62667	SENEGAL	5	3
251	63-104	SENEGAL	4	4.5
252	ARAGUAIA	BRAZIL	3	5
253	ARIAS	INDONESIA	5	5.5
254	ARROZ CEBADA	VENEZUELA	5	6
255	BABER	INDIA	7	6
256	BAGANAN ASALAO	MALAYSIA	3	3.5
257	BAKUNG H	MALAYSIA	2	3.5
259	BENGALY VAKARINA	MADAGASCAR	4	2		AAAGGA
260	BICO BRANCO	BRAZIL	3	4.5
261	BINULAWAN	PHILIPPINES	3	4.5
265	CAAWA/FORTUNA 6	PHILIPPINES	4	5.5
266	CAIAPO	BRAZIL	2	1.5		AAAGGA
267	CANA ROXA	BRAZIL	4	3.5
268	CANELA DE FERRO	BRAZIL	4	6.5
269	CHA LOY OE	THAILAND	3	1.5		AAAGGA
270	CHA PHU MA	THAILAND	2	2.5		AAAGGA
273	CICIH BETON	INDONESIA	5	5.5		AAAGGA
275	CIRAD 358	IVORY COAST	3	3.5		AAAGGA
276	CIRAD 392	MADAGASCAR	1	5.5	AAAAAT
277	CIRAD 394	MADAGASCAR	2	5.5	AAAAAT
279	CIRAD 403	BRAZIL	1	1	AAAAAT	AAAGGA
280	CIRAD 409	COLOMBIA	1	2.5	AAAAAT
281	CIRAD 488	MADAGASCAR	1	3	AAAAAT	AAAGGA
282	CNA-7_BO_1_1_33-13-6-1	COLOMBIA	1	1	AAAAAT
283	COLOMBIA 1	COLOMBIA	2	2	AAAAAT
284	CT13582-15-5-M	COLOMBIA	1	1	AAAAAT
289	CUBA 65	CUBA	4	5.5
290	CUIABANA	BRAZIL	2	1.75		AAAGGA
291	CURINCA	BRAZIL	1	3.5	AAAAAT
292	DAM	THAILAND	1	1		AAAGGA
293	DANGREY	BHUTAN	2	5.5
294	DAVAO	PHILIPPINES	4	6
295	DAWASAN RED	BHUTAN	4	4.5		AAAGGA
296	DINORADO	PHILIPPINES	3	4
297	DOURADO AGULHA	BRAZIL	6	7
298	DOURADO PRECOCE	BRAZIL	3	6.5
300	ESPERANZA	BOLIVIA	1	1	AAAAAT
301	FOHISOMOTRA	MADAGASCAR	3	3		AAAGGA
303	GANIGI	INDONESIA	5	7
304	GEMJYA JYANAM	BHUTAN	3	2.25		AAAGGA
305	GOGO	INDONESIA	5	6		AAAGGA
306	GOGO LEMPUK	INDONESIA	5	6
307	GOGO LEMPAK	INDONESIA	5	6
308	GOMPA 2	INDIA	3	3.5
310	GRAZI	IVORY COAST	5	6
311	GUARANI	BRAZIL	3	3
312	GUNDIL KUNING	INDONESIA	4	6		AAAGGA
314	HAWM OM	THAILAND	5	4		AAAGGA
315	HD 1-4	FRANCE	3	4.5
319	IAC 25	BRAZIL	5	4.5
320	IAC 47	BRAZIL	4	5
321	IDSA 77	IVORY COAST	1	3.5	AAAAAT
322	IGUAPE CATETO	BRAZIL	3	5.5
323	INDANE	MYANMAR	3	4.25		AAAGGA
325	IR60080-46A	PHILIPPINES	3	3.5
327	IR63380-16	PHILIPPINES	1	5	AAAAAT
328	IR63372-08	PHILIPPINES	1	3	AAAAAT
331	IR65907-188-1-B	PHILIPPINES	1	3	AAAAAT
332	IR66421-096-2-1-1	PHILIPPINES	1	2	AAAAAT
334	IR68704-145-1-1-B	PHILIPPINES	2	4.5	AAAAAT
336	IR71525-19-1-1	PHILIPPINES	3	4
339	IRAT 104	IVORY COAST	3	3
340	IRAT 109	IVORY COAST	3	3
341	IRAT 112	IVORY COAST	3	4.5
342	IRAT 13	IVORY COAST	2	2.75
344	IRAT 170	IVORY COAST	3	4.5
345	IRAT 177	FRENCH GUYANA	3	3.5
346	IRAT 2	SENEGAL	2	4
347	IRAT 212	IVORY COAST	2	1.5		AAAGGA
348	IRAT 216	IVORY COAST	1	3.5	AAAAAT
349	IRAT 234	GUF-BRA	2	2.75		AAAGGA
350	IRAT 257	BRAZIL	1	2.5
351	IRAT 335	BOLIVIA	1	1
352	IRAT 362	NICARAGUA	1	4	AAAAAT
353	IRAT 364	NICARAGUA	2	4		AAAGGA
354	IRAT 366	NICARAGUA	1	2.5
355	IRAT 380	MADAGASCAR	1	4.5	AAAAAT
356	JAO HAW	THAILAND	1	1		AAAGGA
357	JIMBRUK JOLOWORO	INDONESIA	3	5		AAAGGA
358	JUMALI	NEPAL	4	2.5
359	JUMULA 2	NEPAL	8	8
360	KAKANI 2	NEPAL	6	5
361	KANIRANGA	INDONESIA	6	6.5		AAAGGA
362	KARASUKARA SURANKASU	TAIWAN	4	5.5
363	KEDAYAN	MALAYSIA	6	6
365	KENDINGA 5 H	MALAYSIA	6	5.5
367	KETAN KONIR	INDONESIA	4	4.5		AAAGGA
368	KETAN LUMBU	INDONESIA	7	6.5		AAAGGA
371	KHAO KAP XANG	LAOS	3	3		AAAGGA
372	KINANDANG PATONG	PHILIPPINES	5	6
373	KOMOJAMANITRA	MADAGASCAR	6	6.5
374	KU 115	THAILAND	1	1		AAAGGA
375	KUROKA	JAPAN	4	5
377	LAMBAYQUE 1	PERU	3	1.5
379	LUDAN	PHILIPPINES	3	4.5
380	MA HAE	THAILAND	3	3.5		AAAGGA
381	MAINTIMOLOTSY 1226	MADAGASCAR	4	4.5
382	MALAGKIT PIRURUTONG	PHILIPPINES	4	6
383	MANANELATRA 520	MADAGASCAR	3	3.5
384	MANDRIRAVINA 3512	MADAGASCAR	3	5.5
385	MARAVILHA	BRAZIL	1	2	AAAAAT
387	MITSANGANAHIJERY	MADAGASCAR	6	7
388	MOLOK	INDONESIA	7	6.5		AAAGGA
389	NABESHI	TAIWAN	4	4.5
392	NHTA 5	INDIA	3	1		AAAGGA
397	ORYZICA SABANA 6	COLOMBIA	1	5	AAAAAT
398	OS 4	ZAIRE	2	3
399	OS 6	ZAIRE	3	3
400	P5589-1-1-3-P	COLOMBIA	1	2.5	AAAAAT
401	PACHOLINHA	BRAZIL	2	5.5
403	PADI BOENAR	INDONESIA	4	4.5		AAAGGA
404	PADI KASALLE	INDONESIA	7	6
407	PALAWAN	PHILIPPINES	6	7
409	PATE BLANC MAN 1	IVORY COAST	3	4		AAAGGA
410	PCT11_0_0_2_BO_1_55-1-3-1	COLOMBIA	1	2.5	AAAAAT
412	PCT4_SA_4_1_1076-2-4-1-5	COLOMBIA	3	4.5
413	PEH PI NUO	CHINA	1	1.5
414	POENOET HITAM	INDONESIA	4	3.5		AAAGGA
416	PULU LAPA	INDONESIA	5	5.5
417	RATHAL	SRI LANKA	7	7
418	REKET MAUN	INDONESIA	5	5.5		AAAGGA
419	RT 1031-69	ZAIRE	2	5
422	SENG	THAILAND	1	1		AAAGGA
424	SPEAKER	PHILIPPINES	5	5
427	TANDUI	MALAYSIA	4	4.5		AAAGGA
428	TREMBESE	INDONESIA	6	6
429	TRES MESES	BRAZIL	5	4.5
430	TSIPALA 89	MADAGASCAR	6	6.5
432	VARY LAVA 90	MADAGASCAR	4	5
433	VARY LAVA DE BETAFO	MADAGASCAR	6	6
434	VARY MADINIKA 3566	MADAGASCAR	3	5
435	VARY MALADY	MADAGASCAR	4	4.5		AAAGGA
437	VARY SOMOTRA SIHANAKA	MADAGASCAR	1	3		AAAGGA
438	WAB 56-125	IVORY COAST	1	3	AAAAAT
439	WAB 56-50	IVORY COAST	1	3	AAAAAT
440	WAB706-3-4-K4-KB-1	IVORY COAST	1	3.75	AAAAAT
443	YANCAOUSSA	IVORY COAST	3	3.5		AAAGGA
444	YANGKUM RED	BHUTAN	1	3		AAAGGA
445	YUNLU 7	CHINA	2	4.5
446	IR47686-09-01-B-1	PHILIPPINES	3	4.75
447	IR53236-275-1	PHILIPPINES	3	3.5
449	IR65261-19-1-B	PHILIPPINES	2	4.5	AAAAAT
452	IR65907-206-4-B	PHILIPPINES	2	4	AAAAAT
453	IR66421-105-1-1	PHILIPPINES	1	3.5
454	IR71524-44-1-1	PHILIPPINES	3	3.5
455	VIETNAM1	VIETNAM	1	1
457	VIETNAM3	VIETNAM	3	3
458	IR47684-05-1-B	PHILIPPINES	1	3.25	AAAAAT
459	PRIMAVERA	BRAZIL	2	1		AAAGGA
999	EARLY MUTANT IAC 165	BRAZIL	4	4.5
