# Supplementary material for: Association mapping of resistance to rice blast in upland field conditions
Source: Rice (N Y). 2016 Nov 9;9:59. doi: 10.1186/s12284-016-0131-4 (PMC5102990; doi:10.1186/s12284-016-0131-4)
Supplement: Additional file 3: Table S3. — Blast disease scores measured on 18 differential lines in Andranomanelatra in 2011 and 2015. (XLSX 9 kb) [file 12284_2016_131_MOESM3_ESM.xlsx]

## Sheet: Table S2 differential
		blast disease score Andranomanelatra
differential variety	gene	2011	2015
C104 lac	1	6	8
C101 A51	2=z5	2	1
IR 1529	33	1	1
C101 lac	1+1b+33	1	1
Co 39	none	8	9
CT 13432-3R	1+2+33	1	1
Zenith Acc32558	a+z	4	5
Pi n°4	ta2	1	1
Toride 1	zt	1	1
75-1-127	9	1	1
Fujisaka N°5	l+ks	3	3
Kanto 51	k	4	4
K3	kh	4	5
K60	kp	5-6	3
K2	kp+a	5-6	5
K59	t	5	4
K1	ta	3	3
Fukunishiki	sh+z	2-3	2-3
