# Supplementary material for: Association mapping of resistance to rice blast in upland field conditions
Source: Rice (N Y). 2016 Nov 9;9:59. doi: 10.1186/s12284-016-0131-4 (PMC5102990; doi:10.1186/s12284-016-0131-4)
Supplement: Additional file 6: Table S4. — List of the accessions from the 3000 Rice Genomes Project that belong to the two distinct haplotype groups (IR 64 group and Taichung Native 1 group) putatively associated with PI33 resistance. (XLSX 127 kb) [file 12284_2016_131_MOESM6_ESM.xlsx]

## Sheet: TableS4
				haplotypes
N°	NAME	code	population	IR 64	Taichung native1
1	02428-IL	CX277	japx
2	104 UPLA::GERVEX 167-C1	IRIS 313-8063	trop1
4	1088	CX387	ind1B	1
5	108S	CX5	indx
6	1146::IRGC 83068-1	IRIS 313-12081	ind3
7	117	CX314	ind1B
8	13946 (GUANG QIU 15)::IRGC 50320-1	IRIS 313-11422	ind1A
9	19::IRGC 70786-1	IRIS 313-11821	ind2		1
10	2004	CX249	ind1B	1
12	221 B 36-1-1-1-1::IRGC 7585-1	IRIS 313-10565	indx
13	221 BC 4-1-45-10::IRGC 6865-1	IRIS 313-10550	indx
14	221 C 391-1-3-3::IRGC 7600-1	IRIS 313-10566	indx
15	32 UPLA::GERVEX 176-C1	IRIS 313-8064	trop1
16	3210::IRGC 116950-1	IRIS 313-10298	ind1B
17	34::IRGC 28371-2	IRIS 313-11036	aus
18	36037-1::IRGC 60177-2	IRIS 313-11586	temp
19	421::IRGC 28458-1	IRIS 313-11037	aus
20	42686	CX364	ind1B	1
21	498-2A BR 8::IRGC 5891-1	IRIS 313-8450	ind2
22	531::IRGC 82643-1	IRIS 313-12067	indx
23	571::IRGC 48493-1	IRIS 313-8872	japx
24	62667::C1	IRIS 313-7838	trop1
25	68-2::IRGC 14546-1	IRIS 313-8399	temp
26	7 AC::IRGC 14860-2	IRIS 313-10711	trop1
27	71011	B181	ind1A
28	75 UPLA::GERVEX 161-C1	IRIS 313-8061	trop1
29	78 XUAN WU::IRGC 70475-1	IRIS 313-11806	ind1A
30	79 UPLA::GERVEX 154-C1	IRIS 313-8057	trop1
31	80 UPLA::GERVEX 164-C1	IRIS 313-8062	trop1
32	80050YR72136-43	B054	trop1
33	80A60YR71009-1-5	B191	trop1
34	80A97YR303-304-1-3	B053	trop1
35	80B	B137	indx
36	81 A 32::IRGC 60162-1	IRIS 313-9140	temp
37	829	CX250	ind1B	1
38	88B	B157	ind1A
39	91-382::IRGC 63464-1	IRIS 313-11661	temp
40	91 UPLA::GERVEX 155-C1	IRIS 313-8058	trop1
41	93072	CX4	indx
42	A 2-257::IRGC 68342-1	IRIS 313-11755	trop1
43	A 201::GERVEX 1638-C1	IRIS 313-8173	trop1
44	A 28-6::IRGC 49409-2	IRIS 313-11406	ind3
45	A 69-1::IRGC 55305-1	IRIS 313-11510	indx
46	A MOUK::IRGC 94474-1	IRIS 313-12252	trop2
47	AC 13 (T 141)::IRGC 5456-1	IRIS 313-8606	ind3
48	AC 74::IRGC 33967-1	IRIS 313-11152	ind1A		1
49	ACC 1286::IRGC 60116-1	IRIS 313-11585	ind1A
50	ACEH (SELECTION)::IRGC 80233-1	IRIS 313-12027	ind3
51	ADANKARU::IRGC 79842-1	IRIS 313-12014	ind2
52	ADIALLO::IRGC 56264-1	IRIS 313-11523	indx
53	ADNY 11	CX381	ind1B	1
54	ADNY 11::C1	IRIS 313-7636	ind1B
55	ADR 52::IRGC 40638-2	IRIS 313-11252	indx
56	ADT 12::IRGC 6254-1	IRIS 313-10527	ind2
57	ADT 22::IRGC 5901-1	IRIS 313-10519	ind2
58	ADUKKAN::IRGC 81783-1	IRIS 313-12052	indx
59	AE NOUA::IRGC 89308-1	IRIS 313-12185	indx		1
60	AE WAWNG POO DOO::IRGC 71007-1	IRIS 313-11832	trop2
61	AEB 368 RIP P TYPE ADT::IRGC 49359-2	IRIS 313-11403	indx
62	AEN METAN::IRGC 17142-1	IRIS 313-10758	trop1
63	AGAI 1::IRGC 24532-1	IRIS 313-8922	ind2
64	AGEPDAUJSECAN::IRGC 49361-1	IRIS 313-9685	indx		1
65	AGUYOD::IRGC 67423-1	IRIS 313-9423	trop1
66	AI DA ZHONG::IRGC 59348-1	IRIS 313-9724	temp
67	AI DA::IRGC 72567-1	IRIS 313-11876	ind1A
68	AI JIAO AO FAN ZI::IRGC 67871-1	IRIS 313-11744	indx
69	AI JIAO ZI::IRGC 82255-1	IRIS 313-12057	indx
70	AI NAN TSAO 39::IRGC 28461-2	IRIS 313-11038	ind1A
71	AI YEH LU	CX142	japx
72	AI ZI DAO	CX50	ind1B
73	AI ZI HUNG::IRGC 51255-1	IRIS 313-9723	ind1A
74	AIHECHI	B207	indx
75	AIJIAONANTE	B060	ind1A
76	AIJIAONANTE::IRGC 96974-1	IRIS 313-12273	ind1A
77	AILUYU	B169	temp
78	AIMAKANG	B115	ind1A
79	AITUOGU 151	B234	ind1A
80	AIZIZHAN	B131	indx
81	AJAYA	CX96	ind1B
82	ALAGUSAMBA::IRGC 8944-2	IRIS 313-10610	ind2
83	ALAMINOS::IRGC 44268-2	IRIS 313-11330	ind3
84	ALBANIA RICE	B034	temp
85	ALEXANDROS::GERVEX 1678-C1	IRIS 313-8209	trop1
86	ALTAMIRA 9::IRGC 116953-1	IRIS 313-10257	indx
87	AM BEUS::IRGC 87189-1	IRIS 313-12146	indx
88	AMAKOYALI::IRGC 60878-1	IRIS 313-11595	aus
89	AMARELES	CX139	japx
90	AMARELO::IRGC 9389-1	IRIS 313-9814	temp
91	AMARILLO::IRGC 47120-1	IRIS 313-11377	indx
92	AMBARIKORI::IRGC 5132-1	IRIS 313-10509	ind3		1
93	AMBOHIMANDAY::IRGC 68330-1	IRIS 313-11754	admix
94	AMERICAN HUANGKEDAO	B018	trop1
95	AMERICAN RICE	B035	indx
96	AMISTAD 82::IRGC 116954-1	IRIS 313-10247	ind1B		1
97	AMOL3(SANA)	CX26	ind1B
98	AMON 4::IRGC 49375-2	IRIS 313-11404	ind2
99	AMPIPIT::IRGC 44272-2	IRIS 313-11331	ind3
100	AN FU ZHAN::IRGC 67878-1	IRIS 313-11745	ind1A
101	AN NAN ZAO::IRGC 72576-1	IRIS 313-11877	ind1A
102	ANADI WHITE::IRGC 61897-1	IRIS 313-11624	ind1A
103	ANAK CHINA::IRGC 14479-1	IRIS 313-10706	ind3
104	ANAK DIDEK::IRGC 14491-1	IRIS 313-10707	ind3
105	ANBAW::IRGC 32932-2	IRIS 313-11126	indx
106	ANDEL WELUT::IRGC 16339-1	IRIS 313-10738	admix
107	ANDEL::IRGC 17153-2	IRIS 313-10759	trop1
109	ANG KANG K P::IRGC 22716-2	IRIS 313-10898	ind3		1
110	ANGIFOTSY 685::GERVEX 4717-C1	IRIS 313-7638	indx
111	ANGKARONG::IRGC 71493-1	IRIS 313-9050	trop1
112	ANLINGWUBAILI::IRGC 93363-1	IRIS 313-12234	ind1B
113	ANNONGWANGENG B	B250	temp
114	ANSEATICO::GERVEX 67-C1	IRIS 313-8027	japx
115	AP423	CX132	trop1
116	APYO DAW GYI::IRGC 49386-2	IRIS 313-11405	ind3
117	AR 133::IRGC 53942-1	IRIS 313-11493	indx
118	ARANG	IRIS 313-8791	ind3
119	ARAURE 1::IRGC 116956-1	IRIS 313-10289	ind1B
120	ARC 10028::IRGC 20656-2	IRIS 313-10853	japx
121	ARC 10100::IRGC 20709-1	IRIS 313-9137	aus
122	ARC 10120::IRGC 42557-2	IRIS 313-11292	indx
123	ARC 10145::IRGC 20744-1	IRIS 313-10854	aus
124	ARC 10159::IRGC 20754-2	IRIS 313-10855	ind2
125	ARC 10296::IRGC 12421-2	IRIS 313-10670	aro
126	ARC 10497	IRIS 313-8813	aro
128	ARC 10581::IRGC 12514-1	IRIS 313-10671	indx
129	ARC 10594::IRGC 12524-1	IRIS 313-9609	indx
130	ARC 10754::IRGC 12603-1	IRIS 313-8986	indx
131	ARC 10799::IRGC 12631-1	IRIS 313-9313	indx
132	ARC 10812::IRGC 21074-1	IRIS 313-8386	indx
133	ARC 10825::IRGC 21082-1	IRIS 313-10857	admix
134	ARC 10843::IRGC 12653-1	IRIS 313-10673	aus
135	ARC 10846::IRGC 12656-2	IRIS 313-10674	indx
136	ARC 10894::IRGC 21122-1	IRIS 313-10858	indx		1
137	ARC 10905::IRGC 12669-1	IRIS 313-10675	indx
138	ARC 10916::IRGC 12673-1	IRIS 313-10676	admix
139	ARC 10939::IRGC 21150-2	IRIS 313-10859	indx
140	ARC 10975::IRGC 42611-2	IRIS 313-11293	aro
141	ARC 11245::IRGC 42651-2	IRIS 313-11294	ind2
142	ARC 11276::IRGC 21278-1	IRIS 313-10861	aus
143	ARC 11281::IRGC 21283-1	IRIS 313-10862	japx
144	ARC 11322::IRGC 21315-2	IRIS 313-10863	ind2
145	ARC 11338::IRGC 21329-1	IRIS 313-10864	admix
146	ARC 11359::IRGC 21348-1	IRIS 313-9176	japx
147	ARC 11397::IRGC 42664-1	IRIS 313-11295	admix
148	ARC 11424::IRGC 21380-2	IRIS 313-10865	trop2
149	ARC 11430 B::IRGC 14567-1	IRIS 313-8999	trop2
150	ARC 11478::IRGC 21418-1	IRIS 313-10866	trop2
151	ARC 11524::IRGC 42672-1	IRIS 313-8946	indx		1
152	ARC 11538::IRGC 21463-1	IRIS 313-10867	trop2
153	ARC 11571::IRGC 21487-2	IRIS 313-10868	aro
154	ARC 11626::IRGC 21528-1	IRIS 313-9392	admix
155	ARC 11663::IRGC 42695-1	IRIS 313-8621	ind1B
156	ARC 11751::IRGC 21614-1	IRIS 313-10869	aus
157	ARC 11768::IRGC 21630-1	IRIS 313-10870	trop2
158	ARC 11777::IRGC 21639-1	IRIS 313-10871	aus
160	ARC 11822::IRGC 21677-1	IRIS 313-10873	aus
161	ARC 11857::IRGC 40972-1	IRIS 313-9560	indx
162	ARC 11867::IRGC 40978-1	IRIS 313-8315	indx
163	ARC 11901::IRGC 21727-1	IRIS 313-8585	indx
164	ARC 11946::IRGC 21768-2	IRIS 313-10874	trop2
165	ARC 11959::IRGC 21780-1	IRIS 313-8554	aus
166	ARC 12021::IRGC 21837-1	IRIS 313-10875	aus
167	ARC 12067::IRGC 21881-1	IRIS 313-10876	aus
168	ARC 12079::IRGC 21888-1	IRIS 313-10877	aus
169	ARC 12101::IRGC 21907-1	IRIS 313-10878	aus
170	ARC 12124::IRGC 21929-1	IRIS 313-10879	admix
171	ARC 12180::IRGC 21965-2	IRIS 313-10880	ind2
172	ARC 12411::IRGC 41047-2	IRIS 313-11256	indx
174	ARC 12433::IRGC 22064-1	IRIS 313-10882	aus
175	ARC 12490::IRGC 22095-1	IRIS 313-10883	admix
176	ARC 12493::IRGC 22098-1	IRIS 313-10884	trop2
177	ARC 12536::IRGC 41068-1	IRIS 313-9053	admix
178	ARC 12559::IRGC 22148-2	IRIS 313-10885	indx
179	ARC 12576::IRGC 22163-1	IRIS 313-8967	indx
180	ARC 12655::IRGC 22226-2	IRIS 313-10886	trop2
181	ARC 12690::IRGC 22257-1	IRIS 313-10887	indx		1
182	ARC 12726::IRGC 22288-2	IRIS 313-10888	trop2
183	ARC 12730::IRGC 22291-1	IRIS 313-10889	trop2
185	ARC 12800::IRGC 42720-2	IRIS 313-11296	indx		1
186	ARC 12861::IRGC 22395-1	IRIS 313-10890	trop2
187	ARC 12867::IRGC 22401-1	IRIS 313-10891	aus
188	ARC 12884::IRGC 22417-1	IRIS 313-8603	indx		1
189	ARC 12920::IRGC 22450-1	IRIS 313-10892	aus
190	ARC 13156::IRGC 22514-1	IRIS 313-10893	trop2
191	ARC 13204::IRGC 22558-1	IRIS 313-10894	admix
192	ARC 13252::IRGC 22604-1	IRIS 313-8382	admix
193	ARC 13257::IRGC 22608-1	IRIS 313-10895	trop2
194	ARC 13276::IRGC 22622-2	IRIS 313-10896	admix
195	ARC 13373::IRGC 22691-1	IRIS 313-10897	ind3
196	ARC 13460::IRGC 42732-2	IRIS 313-11297	admix
197	ARC 13502::IRGC 41126-2	IRIS 313-11258	aro
199	ARC 13530::IRGC 41146-1	IRIS 313-8401	indx		1
200	ARC 13544::IRGC 42743-1	IRIS 313-11298	aus
202	ARC 13778::IRGC 41216-1	IRIS 313-9347	indx
203	ARC 13785::IRGC 41218-2	IRIS 313-11261	indx		1
204	ARC 13829	IRIS 313-8712	aro
205	ARC 13888::IRGC 41288-2	IRIS 313-11262	indx
206	ARC 13919::IRGC 41313-2	IRIS 313-11263	indx
207	ARC 13934::IRGC 41325-2	IRIS 313-11264	indx
208	ARC 14060::IRGC 41374-1	IRIS 313-8844	ind2
209	ARC 14064::IRGC 41377-1	IRIS 313-8994	indx		1
210	ARC 14150::IRGC 41435-2	IRIS 313-11265	aus
211	ARC 14299::IRGC 42889-2	IRIS 313-11299	indx		1
212	ARC 14347::IRGC 41517-2	IRIS 313-11266	indx
213	ARC 14358::IRGC 41523-2	IRIS 313-11267	ind2
214	ARC 14398::IRGC 41544-2	IRIS 313-11268	aro
216	ARC 14654::IRGC 41663-1	IRIS 313-8900	ind2
218	ARC 14709::IRGC 42976-2	IRIS 313-11300	ind2
219	ARC 14737::IRGC 41729-2	IRIS 313-11271	ind2
220	ARC 14756::IRGC 41736-1	IRIS 313-11272	aus
221	ARC 14860::IRGC 41793-2	IRIS 313-11273	indx
222	ARC 14868::IRGC 43009-2	IRIS 313-11301	ind2
223	ARC 14899::IRGC 43016-1	IRIS 313-11302	indx
224	ARC 14901::IRGC 41811-1	IRIS 313-11274	aus
225	ARC 14975::IRGC 41848-1	IRIS 313-11275	indx
226	ARC 15063::IRGC 41909-2	IRIS 313-11276	indx
227	ARC 15088::IRGC 41934-1	IRIS 313-9593	indx
228	ARC 15091::IRGC 43048-1	IRIS 313-8332	indx		1
229	ARC 15097::IRGC 43053-1	IRIS 313-11303	indx
230	ARC 15129::IRGC 41938-1	IRIS 313-11277	aus
231	ARC 15163::IRGC 43106-1	IRIS 313-11304	indx		1
232	ARC 15319::IRGC 42007-1	IRIS 313-11278	indx
233	ARC 15373::IRGC 43166-2	IRIS 313-11305	indx
234	ARC 15385::IRGC 43174-1	IRIS 313-11306	indx
235	ARC 15387::IRGC 43175-2	IRIS 313-11307	indx
236	ARC 15403::IRGC 43183-2	IRIS 313-11308	ind2
238	ARC 15480::IRGC 53799-1	IRIS 313-11490	indx
239	ARC 15486::IRGC 42055-1	IRIS 313-11280	indx
240	ARC 15505::IRGC 42066-1	IRIS 313-11281	ind1A
241	ARC 15589::IRGC 42096-2	IRIS 313-11282	ind2
242	ARC 15743::IRGC 42127-2	IRIS 313-11283	indx
243	ARC 15845::IRGC 42151-1	IRIS 313-9619	indx
244	ARC 15862::IRGC 43242-1	IRIS 313-11309	indx		1
245	ARC 15873::IRGC 43250-1	IRIS 313-9634	indx
246	ARC 15929::IRGC 43269-2	IRIS 313-11310	ind2
249	ARC 18064::IRGC 42237-1	IRIS 313-11285	ind2
250	ARC 18092::IRGC 42256-1	IRIS 313-9427	indx
251	ARC 18112::IRGC 42274-1	IRIS 313-8982	indx
252	ARC 18175::IRGC 42316-1	IRIS 313-8458	indx
253	ARC 18202::IRGC 42328-1	IRIS 313-8414	indx
254	ARC 18325::IRGC 42399-1	IRIS 313-11286	indx		1
255	ARC 18371::IRGC 42423-2	IRIS 313-11287	indx
256	ARC 18434::IRGC 42429-2	IRIS 313-11288	indx
257	ARC 18502::IRGC 51749-2	IRIS 313-11442	indx
258	ARC 18533::IRGC 51756-1	IRIS 313-11443	indx
259	ARC 18578::IRGC 42459-2	IRIS 313-11289	aro
260	ARC 18597::IRGC 43299-1	IRIS 313-8453	indx
261	ARC 5756::IRGC 20220-2	IRIS 313-10845	aus
262	ARC 5840::IRGC 12144-1	IRIS 313-9424	indx
263	ARC 6015::IRGC 20314-2	IRIS 313-10847	indx
264	ARC 6044::IRGC 12190-1	IRIS 313-9201	trop1
265	ARC 6052::IRGC 12196-1	IRIS 313-10664	ind2
266	ARC 6188::IRGC 20370-1	IRIS 313-10848	trop2
267	ARC 6218::IRGC 12255-1	IRIS 313-10666	indx		1
269	ARC 7001::IRGC 20436-1	IRIS 313-10849	aus
270	ARC 7056::IRGC 40914-1	IRIS 313-11255	indx
272	ARC 7229::IRGC 12331-1	IRIS 313-9172	aro
273	ARC 7236::IRGC 12335-1	IRIS 313-10667	ind2
274	ARC 7255::IRGC 12343-2	IRIS 313-10668	indx
276	ARC 7281::IRGC 24252-2	IRIS 313-10933	aro
277	ARC 7296::IRGC 20585-1	IRIS 313-10851	aro
278	ARC 7336::IRGC 20606-1	IRIS 313-10852	aus
279	ARC 7425::IRGC 42538-1	IRIS 313-11291	aus
280	ARIANA::GERVEX 396-C1	IRIS 313-8069	indx
281	ARITH::IRGC 84347-2	IRIS 313-12109	ind3
282	ARLESIENNE::GERVEX 1530-C1	IRIS 313-8168	japx
283	ARN'-SAR THNGORN'::IRGC 87205-1	IRIS 313-12148	ind3
284	ARNG'-KAR PHAR ONG::IRGC 87196-1	IRIS 313-12147	ind3		1
286	ASE BAKKA LOMPO::IRGC 26988-2	IRIS 313-10995	ind3
287	ASE PULU BOLONG::IRGC 25171-1	IRIS 313-10950	trop1
288	ASFALA::IRGC 70650-1	IRIS 313-11812	ind3		1
289	ASHI BINNI::IRGC 77216-1	IRIS 313-9594	indx
290	ASHMBER::IRGC 27522-1	IRIS 313-8850	ind2
291	ASU::IRGC 62154-1	IRIS 313-9572	indx
292	AT354	CX75	indx
293	ATH HAGARI JARAHAN PADDY::IRGC 23796-1	IRIS 313-10924	indx
294	ATJEH::IRGC 17174-1	IRIS 313-10760	ind3
295	ATT CHHMOUS::IRGC 87030-1	IRIS 313-12142	ind3
296	AUGUSTO::GERVEX 1643-C1	IRIS 313-8177	japx
297	AUS 171::IRGC 29004-1	IRIS 313-11048	aus
298	AUS 177::IRGC 29009-1	IRIS 313-9066	ind1B		1
299	AUS 219::IRGC 29031-1	IRIS 313-11049	aus
300	AUS 233::IRGC 29036-1	IRIS 313-11050	aus
301	AUS 242::IRGC 29040-1	IRIS 313-11051	aus
302	AUS 278::IRGC 29068-1	IRIS 313-11052	aus
303	AUS 282::IRGC 29072-1	IRIS 313-11053	aus
304	AUS 295::IRGC 29083-1	IRIS 313-11054	aus
305	AUS 299::IRGC 29087-1	IRIS 313-11055	aus
306	AUS 301::IRGC 29089-1	IRIS 313-11056	aus
307	AUS 308::IRGC 29096-1	IRIS 313-11057	aus
308	AUS 329::IRGC 29116-1	IRIS 313-11058	aus
309	AUS 344::IRGC 29131-1	IRIS 313-11059	aus
310	AUS 359::IRGC 29146-2	IRIS 313-11060	aus
311	AUS 439::IRGC 29221-1	IRIS 313-8641	aus
312	AUS 449::IRGC 29230-1	IRIS 313-11061	aus
313	AUS 78-125::IRGC 69464-1	IRIS 313-11773	ind3
314	AUS 78-62::IRGC 69456-1	IRIS 313-9294	ind2
315	AUS 84::IRGC 28947-2	IRIS 313-11047	aus
316	AUS PADDY (RED)::IRGC 44978-1	IRIS 313-11348	aus
317	AUZGUSTA::GERVEX 1634-C1	IRIS 313-8171	temp
319	AZUCENA	CX151	trop1
320	B 106::IRGC 31352-1	IRIS 313-11109	trop1
321	B 12::IRGC 31293-1	IRIS 313-11108	ind3
322	B 38::IRGC 34409-1	IRIS 313-11160	ind3
323	B 3913 B 16-20 ST 28::IRGC 63099-1	IRIS 313-11656	indx		1
324	B 4414 F-MR-6-3::IRGC 117310-1	IRIS 313-10332	indx		1
325	B 505 A 1-28-7-1-2::IRGC 6741-1	IRIS 313-9452	trop1
326	B 6136-3-TB-0-1-5::IRGC 117312-1	IRIS 313-10333	ind1B
327	B 6136 E-3-TB-0-1-5::IRGC 117311-1	IRIS 313-10334	ind1B
328	B 6144-MR-6-0-0::C1	IRIS 313-7641	indx
329	B 6144-MR-6-0-0::IRGC 117371-1	IRIS 313-10336	trop1
330	B 6149 F-MR-7::IRGC 117314-1	IRIS 313-10337	indx
331	B 6311 A 5553-16-2::IRGC 14541-1	IRIS 313-10708	trop1
332	B 737 G-KN-23-1::IRGC 39203-2	IRIS 313-11239	indx
333	B 78-S81::IRGC 58415-1	IRIS 313-9574	indx
334	B231	B231	indx
335	B6136-3-TB-0-1-5	CX237	ind1B
336	BA BAI GU::IRGC 79580-1	IRIS 313-10221	indx
337	BA SHI ZAO::IRGC 67903-1	IRIS 313-9730	ind1A
338	BA TUC RAN::IRGC 73239-1	IRIS 313-11895	ind3
339	BAANYALOJOPOIHUN::IRGC 7928-2	IRIS 313-10576	ind2
340	BABAOMI	CX51	indx
341	BABELIONG::IRGC 82688-1	IRIS 313-12070	trop1
342	BACHHAIKALMA::IRGC 45003-2	IRIS 313-11349	ind2
343	BACK KYUNG ZO::IRGC 19698-2	IRIS 313-10837	temp
344	BADAL 1163::IRGC 32796-1	IRIS 313-9148	ind2
346	BADAL::IRGC 26290-2	IRIS 313-10971	ind2
347	BADSHABHOG 4-60::IRGC 37793-2	IRIS 313-11218	aro
348	BADUIE::IRGC 53715-1	IRIS 313-9403	ind2
349	BAHN DAENG::IRGC 65771-1	IRIS 313-11704	ind3
350	BAI HE::IRGC 76438-1	IRIS 313-10211	ind1A
351	BAI MANG AI ZHONG::IRGC 59408-1	IRIS 313-11571	temp
352	BAI MI TIE QIU::IRGC 59414-1	IRIS 313-11572	ind1A
353	BAI MI ZAI 7::IRGC 71940-1	IRIS 313-11852	ind1A
354	BAI RI XIAN::IRGC 72588-1	IRIS 313-11878	ind1A
355	BAIANG 6::IRGC 6129-1	IRIS 313-8846	indx
356	BAIGEDAO	B162	temp
357	BAIKEHANHE	B147	ind1A
358	BAJAL::IRGC 45024-2	IRIS 313-11350	aro
359	BAJAR KUNING PAHIT::IRGC 17186-1	IRIS 313-9117	ind3
360	BAK TULSI::IRGC 34831-1	IRIS 313-11164	aus
362	BALA	CX228	indx		1
363	BALASURIYA A::IRGC 66509-1	IRIS 313-8699	indx
364	BALIBUD::IRGC 26871-1	IRIS 313-10990	indx		1
365	BALIK SEMAH::IRGC 17201-2	IRIS 313-10761	trop1
366	BALINGMI::IRGC 62156-1	IRIS 313-8637	trop2
367	BALU PRIA::IRGC 54158-1	IRIS 313-11496	trop1
368	BAM 9::IRGC 6179-1	IRIS 313-8957	ind2
369	BAMLA SUFFAID 320::IRGC 27776-1	IRIS 313-11020	aus
370	BAMOA A 75::IRGC 51101-1	IRIS 313-9953	indx		1
371	BAN BONG::IRGC 94565-1	IRIS 313-12254	trop2
372	BAN KEO::IRGC 99953-1	IRIS 313-12323	trop2
373	BANCHI::IRGC 45055-2	IRIS 313-11351	ind2
374	BANDANG BUNGKUAKLAN::IRGC 24697-2	IRIS 313-10942	ind3
375	BANDANG PUTIH 680::IRGC 6133-2	IRIS 313-10525	ind3
376	BANDI::IRGC 17214-1	IRIS 313-10762	ind3
377	BANGBANG::IRGC 53131-1	IRIS 313-11472	ind3
378	BANGKOUY::IRGC 94037-1	IRIS 313-12246	ind3		1
379	BANGLA::IRGC 58876-1	IRIS 313-11561	ind2
380	BANIKAT::IRGC 67720-1	IRIS 313-8988	ind2
381	BANJANG::IRGC 44069-1	IRIS 313-8626	trop1
382	BANJIEMANG2	B230	japx
383	BANTA TIMA::IRGC 69474-1	IRIS 313-10045	indx
384	BAO DAM::IRGC 89352-1	IRIS 313-12186	indx
385	BAOXIE-7B	B155	indx
386	BAOXIE 123B	B202	indx
387	BAOXUAN 21 A	B105	indx
388	BAOXUAN 21 B	CX328	ind1A
389	BARA PASHAWARI 390::IRGC 27779-1	IRIS 313-11021	aro
390	BARAMANJ::IRGC 52067-1	IRIS 313-11448	ind2
391	BARI SUTAR::IRGC 52410-1	IRIS 313-11454	aus
392	BARIK KUDI::IRGC 52807-1	IRIS 313-9384	ind2
393	BARKHE TAULI::IRGC 16116-1	IRIS 313-10731	ind1A
394	BARUM::IRGC 79108-1	IRIS 313-11997	ind3
395	BASMATI	CX60	ind1B
396	BASMATI 1::IRGC 27798-1	IRIS 313-8656	aro
397	BASMATI 385	CX72	aro
398	BASMATI SUFAID 100::IRGC 27791-1	IRIS 313-11022	aro
399	BASMATI SURKH 161::IRGC 27797-1	IRIS 313-11023	aro
400	BAT DO::IRGC 7014-1	IRIS 313-8341	indx
401	BATCHA BHOG (SCENTED)::IRGC 49440-2	IRIS 313-11407	ind2
402	BATHURI::IRGC 25838-1	IRIS 313-8963	aus
403	BATIBATIKAN::IRGC 96098-1	IRIS 313-12271	trop1
404	BATU::IRGC 71508-1	IRIS 313-8312	ind3
405	BAXIANG	B008	temp
406	BAZAIL 975::IRGC 32816-2	IRIS 313-11123	aus
407	BAZAIL 980::IRGC 32817-2	IRIS 313-11124	admix
408	BAZAIL::IRGC 27526-1	IRIS 313-8717	indx
409	BD007	CX352	trop1
410	BEGMI 135::IRGC 27845-1	IRIS 313-11024	aus
411	BEGUM::IRGC 33990-1	IRIS 313-9641	aus
412	BEGUNBICHI 33::IRGC 29260-1	IRIS 313-11062	aro
413	BEIZINUO	B222	ind1A		1
414	BELLO::IRGC 6658-2	IRIS 313-10542	ind2
415	BEN KEI::IRGC 7769-1	IRIS 313-10569	temp
416	BENA JHUPI::IRGC 34850-2	IRIS 313-11165	aus
417	BENGALI VAKAHANA 1448::IRGC 68370-1	IRIS 313-11756	trop1
418	BENGALY MORIMO::IRGC 10976-1	IRIS 313-9551	ind2
419	BENGKA KERSEK::IRGC 28666-1	IRIS 313-11043	ind3
420	BENLLOK::IRGC 3404-1	IRIS 313-9782	temp
421	BER YA::IRGC 99970-1	IRIS 313-12324	trop2
422	BERENJ 1277 S::IRGC 3461-1	IRIS 313-9783	admix
423	BERGREIS::IRGC 3150-1	IRIS 313-9771	temp
424	BETIS::IRGC 74581-1	IRIS 313-10083	temp
425	BETSILAIZINA::GERVEX 8405-C1	IRIS 313-7646	admix
426	BEUA KAE::IRGC 64221-1	IRIS 313-11674	ind3		1
427	BEUREUM MEULIT::IRGC 35563-1	IRIS 313-8314	trop1
428	BG 300	CX34	indx
429	BG 94-1	CX35	indx
430	BG304	CX76	ind1B
431	BG90-2	CX21	ind1B		1
432	BHADOIA 303::IRGC 6588-1	IRIS 313-8321	aus
433	BHAINSA MUNDARIYA::IRGC 60893-1	IRIS 313-11596	indx		1
434	BHASAMANIK::IRGC 46954-1	IRIS 313-9360	ind2
435	BHATA PYAGI::IRGC 60895-1	IRIS 313-11597	ind2
436	BHAVANI	CX61	ind1A
437	BHOJON KOLPO::IRGC 31727-1	IRIS 313-9067	ind2
438	BHONDU PAREWA::IRGC 70802-1	IRIS 313-11822	ind2
439	BHU BHUSI::IRGC 70803-1	IRIS 313-11823	ind2
440	BHUT MURI::IRGC 34861-1	IRIS 313-11166	aus
441	BICCO BRANCO::IRGC 9478-1	IRIS 313-10619	trop1
442	BIDAPIK::IRGC 43354-1	IRIS 313-9054	ind3
443	BIE LEI::IRGC 76478-1	IRIS 313-11947	indx		1
444	BIJULI BATI::IRGC 58917-1	IRIS 313-11563	ind2
445	BIKYAT::IRGC 26276-1	IRIS 313-9897	trop1
446	BINAM	CX67	aro
447	BINARITOS::IRGC 19391-1	IRIS 313-10827	trop1
448	BINIAPAN	CX113	trop1
449	BINNAFUL::IRGC 53479-1	IRIS 313-11481	aus
450	BINOLAYANGUN::IRGC 791-2	IRIS 313-10448	ind3		1
451	BINUHANGIN::IRGC 67429-1	IRIS 313-9503	indx
452	BIR BAHADUR::IRGC 53889-1	IRIS 313-11491	ind2
453	BIRUI SAIL::IRGC 31745-2	IRIS 313-11114	ind2
454	BIWUSHENG	B203	indx
455	BK 26::IRGC 45197-1	IRIS 313-9348	ind2
456	BKN 7130-1017-2::IRGC 36531-2	IRIS 313-11192	ind3
457	BKN BR 1031-78-5-4::IRGC 55927-1	IRIS 313-11515	indx		1
459	BLAU BLA::IRGC 78460-1	IRIS 313-11984	temp
460	BLICCA::IRGC 47151-1	IRIS 313-8356	trop1
461	BLM 70::IRGC 43989-1	IRIS 313-11325	indx
462	BLUE BELLE::IRGC 51125-1	IRIS 313-9491	trop1
463	BLUE BONNET::GERVEX 669-C1	IRIS 313-8102	trop1
464	BLUEBONNET::IRGC 1799-1	IRIS 313-8960	trop1
465	BOCAO::IRGC 50384-1	IRIS 313-8431	trop1
466	BODA 148-3::GERVEX 8258-C1	IRIS 313-7850	trop1
467	BOHOTO BALOOCHESTAN::IRGC 66237-1	IRIS 313-10016	indx
468	BOKDEL::IRGC 61085-1	IRIS 313-11606	ind2
469	BOND::IRGC 66755-1	IRIS 313-8339	trop1
470	BONG BOI::IRGC 32094-1	IRIS 313-9637	ind3
471	BONG SEN::IRGC 7011-1	IRIS 313-10554	ind3
472	BONGEZA::IRGC 53483-1	IRIS 313-11482	aus
473	BONGOLON::IRGC 13094-1	IRIS 313-10684	ind3
474	BOO MAE::IRGC 71058-1	IRIS 313-11833	ind3		1
475	BORA DIGA::IRGC 26439-1	IRIS 313-10979	aus
476	BORIZINA 640::IRGC 68382-1	IRIS 313-11757	ind3
477	BORO 275::IRGC 29294-2	IRIS 313-11064	aus
478	BORO 394::IRGC 29297-2	IRIS 313-11065	aus
479	BORO 70-2::IRGC 29283-1	IRIS 313-11063	aus
480	BOROJYOT::IRGC 26578-2	IRIS 313-10983	indx
481	BOTESHSHORE::IRGC 53484-1	IRIS 313-11483	aus
482	BOTESWAR 2::IRGC 27536-1	IRIS 313-11013	aus
483	BOTOHAVANA 139::GERVEX 8237-C1	IRIS 313-7650	ind2
484	BOTOHAVANA MENA::IRGC 69349-1	IRIS 313-10041	trop1
485	BOTRA MAITSO::GERVEX 8389-C1	IRIS 313-7651	ind2
486	BOUAKE 189::C1	IRIS 313-7654	ind1B		1
487	BOW SU SO::IRGC 78237-1	IRIS 313-9697	ind3
488	BPI 76 NON SENSITIVE (GREEN)::IRGC 9790-1	IRIS 313-8903	ind3
489	BR 116-3B-53::IRGC 39559-2	IRIS 313-11241	ind2
490	BR 4973-34-6-6::IRGC 117317-1	IRIS 313-10340	indx
491	BR 51-115-4::IRGC 43999-1	IRIS 313-11326	indx
492	BR 52-87-1::IRGC 36849-2	IRIS 313-11200	ind1B		1
493	BR 5230-46-4::IRGC 117318-1	IRIS 313-10341	indx		1
494	BR IRGA 409::IRGC 55915-1	IRIS 313-10161	ind1B
495	BR11	CX2	indx
496	BR24	CX3	ind1A
498	BRAZIL NUODAO	CX214	trop1
499	BRC 25-146-2-1	B176	indx		1
500	BRONDOL PUTIH::IRGC 24541-1	IRIS 313-10935	ind3
501	BU ZHI MING::IRGC 71971-1	IRIS 313-11853	ind1A
502	BUAGKOG::IRGC 74318-1	IRIS 313-11913	trop1
503	BUBAW::IRGC 32989-2	IRIS 313-11127	trop2
504	BUCAYAB::IRGC 44357-1	IRIS 313-8948	ind3
506	BUDDA	CX97	ind1B
507	BUE GA WA::IRGC 60824-1	IRIS 313-8599	trop2
508	BUENG MONG LENG WE::IRGC 71088-1	IRIS 313-11834	trop2
509	BUJANG::IRGC 14040-1	IRIS 313-10699	ind3
510	BUKU::IRGC 28683-2	IRIS 313-11044	trop1
511	BULAK::IRGC 24884-1	IRIS 313-10945	trop1
513	BULI INIA::IRGC 116961-1	IRIS 313-10258	temp
514	BUNTU DOMBA 1::IRGC 77554-1	IRIS 313-11970	trop1
515	BURI BURING::IRGC 64174-1	IRIS 313-11673	trop1
516	BUSIYETAN::IRGC 11205-1	IRIS 313-10644	trop1
517	BUTNAPAR::IRGC 74734-1	IRIS 313-11917	aus
518	BUYAN::IRGC 81440-1	IRIS 313-12045	trop1
519	BW 293-2	B033	ind1B
520	BW 295-5::IRGC 63098-1	IRIS 313-10002	ind1B
522	BWANGA MOUI::IRGC 76262-1	IRIS 313-11946	trop1
523	C 1 6-5-2::IRGC 10669-1	IRIS 313-9818	admix
524	C 1016-1::IRGC 50368-1	IRIS 313-11423	indx
525	C 166-135::IRGC 50633-1	IRIS 313-11431	ind3		1
526	C 28-16::IRGC 49580-1	IRIS 313-11410	indx
527	C 34-13::IRGC 6797-2	IRIS 313-10547	indx
528	C 662083::IRGC 62101-1	IRIS 313-10001	ind1B
529	C 894-21	B027	ind3
530	C.MEDIO 7	B193	indx		1
531	C349	CX286	admix
532	C418	CX6	admix
533	C70	CX86	indx
534	C71	CX85	indx
535	CA HIM::IRGC 73246-1	IRIS 313-11896	ind3
536	CA ONG (WHITE)::IRGC 47174-1	IRIS 313-11380	trop1
537	CAC 75::IRGC 45352-2	IRIS 313-11354	ind2
538	CADIDIT (GLUT)::IRGC 47161-1	IRIS 313-11379	trop1
539	CADUNG SO BLOC 1::IRGC 30231-1	IRIS 313-11096	ind3
540	CALENDAL::GERVEX 1516-C1	IRIS 313-8166	japx
541	CALIFORNIA BELLE::IRGC 66836-1	IRIS 313-8923	trop1
542	CALROSE 76::IRGC 34275-1	IRIS 313-8669	japx
543	CAMPECHE A 79::IRGC 51102-1	IRIS 313-11437	ind1B
544	CAMPENA::IRGC 5452-2	IRIS 313-10514	indx
545	CAMPINO::GERVEX 824-C1	IRIS 313-8109	temp
546	CAMPONI::IRGC 116963-1	IRIS 313-10325	indx
547	CANLUBANG::IRGC 69816-1	IRIS 313-11788	japx
548	CANTIK PAUN::IRGC 66538-1	IRIS 313-9097	ind3
549	CAOZHAO-2	CX125	ind1B		1
550	CARAWI::IRGC 52887-1	IRIS 313-11464	trop1
551	CARIJO	CX240	indx
552	CAROLINO BLANCO::IRGC 117249-1	IRIS 313-10327	trop1
553	CARREON	IRIS 313-8292	ind3		1
554	CARRICO::GERVEX 828-C1	IRIS 313-8111	temp
555	CASIBON::IRGC 589-2	IRIS 313-10441	indx
556	CATIBOS::IRGC 3762-1	IRIS 313-10485	trop1
557	CAU2	CX354	japx
558	CAUVERY::IRGC 45255-1	IRIS 313-10148	indx
559	CE IN TSAN::IRGC 4362-1	IRIS 313-10497	ind1A
560	CEA 3::IRGC 116965-1	IRIS 313-10260	indx
561	CEMPO CINA::IRGC 35581-2	IRIS 313-11182	ind3
562	CEMPO MANGGAR::IRGC 27107-1	IRIS 313-10997	ind3
563	CEMPO TURI::IRGC 73667-1	IRIS 313-11902	ind3
564	CENTURY PATNA::GERVEX 477-C1	IRIS 313-8072	trop1
565	CERE KAWAT::IRGC 17401-2	IRIS 313-10765	trop1
566	CHA LIENG::IRGC 84920-1	IRIS 313-12121	ind3
567	CHA LOY OE::C1	IRIS 313-7856	trop2
568	CHABLI CHABOL GLANG::IRGC 23706-1	IRIS 313-10923	trop2
569	CHAKILA::IRGC 27540-1	IRIS 313-11014	aus
570	CHAKOL::IRGC 77226-1	IRIS 313-8854	ind2
571	CHALBYEO::IRGC 77639-1	IRIS 313-10092	temp
572	CHAM LEK::IRGC 89387-1	IRIS 313-12187	indx		1
573	CHAM TON::IRGC 90600-1	IRIS 313-12210	indx		1
574	CHAMA (DWARF)::IRGC 69487-1	IRIS 313-10046	ind1B		1
575	CHAMPION::IRGC 66327-1	IRIS 313-11714	indx	1
576	CHAN KU::IRGC 1069-1	IRIS 313-10450	ind1A
577	CHAN LEUY::IRGC 81223-1	IRIS 313-12036	ind3
578	CHAN THANH HOA::IRGC 60647-1	IRIS 313-11594	indx
579	CHANDARHAT::IRGC 25845-1	IRIS 313-9368	aus
580	CHANDINA::IRGC 36420-1	IRIS 313-9917	ind1B		1
581	CHANG LE SAN SHU ZAO::IRGC 63561-1	IRIS 313-8433	ind1A
582	CHANH 148	B184	indx
583	CHANTEK 145::IRGC 14045-1	IRIS 313-10700	ind3
584	CHAO BONG::IRGC 80266-2	IRIS 313-12028	indx
585	CHAO DO::IRGC 106666-1	IRIS 313-12329	indx
586	CHAO DO::IRGC 89430-1	IRIS 313-12188	ind3
587	CHAO HAI::IRGC 29450-2	IRIS 313-11071	indx		1
588	CHAO KHAW NYAO::IRGC 89460-1	IRIS 313-12190	indx
589	CHAO KHIE KHOUAY::IRGC 90968-1	IRIS 313-12220	indx
590	CHAO LAO SOUNG::IRGC 78799-1	IRIS 313-11992	ind3
591	CHAO LEP NOK::IRGC 29451-2	IRIS 313-11072	ind3
592	CHAO MEO::IRGC 80273-1	IRIS 313-12029	trop2
593	CHAO PEE::IRGC 106767-1	IRIS 313-12330	trop2
594	CHAO PEUAK DENG::IRGC 11602-1	IRIS 313-10652	ind3
595	CHAOYANGYIHAO B	B249	ind1A
596	CHATAO::IRGC 50456-1	IRIS 313-11426	trop1
597	CHATO::IRGC 55825-1	IRIS 313-11513	ind1B
598	CHAW GAM PRUED::IRGC 71103-1	IRIS 313-8466	ind3
599	CHAWAL::IRGC 73090-1	IRIS 313-9601	aro
600	CHE MAH::IRGC 79480-1	IRIS 313-12005	ind3
601	CHENGDUAI 3	B114	ind1A
602	CHENGHUI 448	CX8	indx	1
603	CHENGHUI 727	CX370	ind1B	1
604	CHENGNONGSHUIJING	B201	ind1B	1
605	CHENNONG 89366	CX213	temp
606	CHENWAN 3	B113	indx
607	CHHOMROMG	CX90	ind1B	1
608	CHHOTE DHAN	IRIS 313-8268	aro
609	CHHOTI MASHINO::IRGC 67830-1	IRIS 313-11743	aro
610	CHI GU::IRGC 71988-1	IRIS 313-11854	ind1A
611	CHI SHENG TAO::IRGC 4606-1	IRIS 313-9204	ind1A
612	CHIAYI WU-K'O::IRGC 64974-1	IRIS 313-11692	ind1A
613	CHIEM NGAN::IRGC 47488-1	IRIS 313-11383	indx
614	CHIEM TONG NHAT 1::IRGC 47496-1	IRIS 313-11384	indx
615	CHIH SHEN LI::IRGC 1306-1	IRIS 313-9324	ind1A
616	CHIKENUO	B212	temp
617	CHILE BORO::IRGC 45297-2	IRIS 313-11353	aus
618	CHIMAO	B182	temp
619	CHINA 1039 MUTANT (DWARF)::IRGC 24168-2	IRIS 313-10932	ind1A
620	CHINES::IRGC 9316-1	IRIS 313-10618	temp
621	CHING CH'UNG::IRGC 65002-1	IRIS 313-11693	indx
622	CHING LIU::IRGC 65018-1	IRIS 313-11694	indx
623	CHIPDA	CX130	ind2
624	CHIPKA::GERVEX 837-C1	IRIS 313-8112	temp
625	CHIRGUA 1 I 22::IRGC 3408-1	IRIS 313-9267	trop1
626	CHITRAJ 14-134::IRGC 37837-2	IRIS 313-11220	ind2
627	CHITRAKALI::IRGC 49524-2	IRIS 313-11408	ind2
628	CHIYODA WASE::IRGC 74467-1	IRIS 313-10071	trop1
629	CHNNOR::IRGC 67485-1	IRIS 313-9484	indx
630	CHOBO::IRGC 61930-1	IRIS 313-11625	aro
631	CHON::IRGC 78776-1	IRIS 313-11991	ind3
632	CHOROFA	CX150	ind1B
633	CHUA DAU::IRGC 4785-1	IRIS 313-9555	indx
634	CHUGOKU 68 HEN::IRGC 72514-1	IRIS 313-10057	temp
635	CHUNDI::IRGC 67486-1	IRIS 313-11737	aus
636	CHUNG YI::IRGC 1427-1	IRIS 313-9233	temp
637	CHUNGUR BALI::IRGC 25855-1	IRIS 313-9422	aus
638	CHUSEI HONEN::IRGC 7777-1	IRIS 313-10570	temp
639	CI 1600::IRGC 16305-1	IRIS 313-9463	temp
640	CI 7061::IRGC 968-1	IRIS 313-10449	ind1A
641	CI 9445::IRGC 2081-1	IRIS 313-9767	indx
642	CI 9498::IRGC 2134-1	IRIS 313-9410	temp
643	CICA 8::C1	IRIS 313-7664	ind1B
644	CICA 9::IRGC 53079-1	IRIS 313-9966	ind1B
645	CICIH KAPUK::IRGC 43377-1	IRIS 313-11311	trop1
646	CIGALON::GERVEX 1514-C1	IRIS 313-8165	temp
647	CIPPI::IRGC 52415-1	IRIS 313-11455	aus
648	CIRAD 358::C1	IRIS 313-7859	trop2
649	CIRAD 403::GERVEX 9039-C1	IRIS 313-7863	trop1
650	CISADANE	CX152	ind1B
651	CISANGGARUNG	CX25	ind1B
652	CISOKAN	B048	ind1B
653	CIWINI SML::IRGC 50642-1	IRIS 313-9939	admix
654	CLOT::GERVEX 523-C1	IRIS 313-8085	temp
655	CN 1067::IRGC 65680-1	IRIS 313-11702	temp
656	CN 44-40-7::IRGC 45368-1	IRIS 313-11355	indx		1
657	CNA 4081::GERVEX 1494-C1	IRIS 313-8161	ind1B		1
658	CNA 7\BO\1\1>33-13-6-1::C1	IRIS 313-7866	trop1
659	CO 19::IRGC 5905-1	IRIS 313-8657	indx
660	CO 2::IRGC 6186-2	IRIS 313-10526	ind2
661	CO 22	B011	indx
663	CO 39	IRIS 313-8265	indx
664	CO43	CX146	indx		1
665	CODE NO 31225::IRGC 46865-2	IRIS 313-11375	aro
667	COLOMBIA 1::IRGC 116970-1	IRIS 313-10272	japx
668	COLOMBIA XXI::G1	IRIS 313-15908	aus
670	CP 231::IRGC 34018-1	IRIS 313-8658	japx
671	CR 157-392-4::IRGC 39247-2	IRIS 313-11240	indx
672	CR 44-1::IRGC 45397-1	IRIS 313-11356	aro
673	CR 579-1-3::IRGC 45443-2	IRIS 313-11357	ind1B
674	CR 60-10::IRGC 15777-1	IRIS 313-9023	indx
675	CRILLO LA FRIA::IRGC 10793-1	IRIS 313-9822	ind1A
676	CS94	CX79	ind1B
677	CSR-89 IR-15::IRGC 117326-1	IRIS 313-10348	indx
678	CSR-90 IR-2::IRGC 117327-1	IRIS 313-10349	indx
679	CT 13582-15-5-M::C1	IRIS 313-7868	trop1
680	CT 23::GERVEX 1488-C1	IRIS 313-8158	japx
681	CT 36::GERVEX 1489-C1	IRIS 313-8159	japx
682	CT 45::IRGC 34027-2	IRIS 313-11153	temp
683	CT 58::GERVEX 1491-C1	IRIS 313-8160	temp
684	CT 6510-24-1-2::C1	IRIS 313-7665	indx
685	CT 9506-18-7-1T-2::IRGC 116973-1	IRIS 313-10300	indx
686	CT 9737-6-1-1-2-2P-M::IRGC 117330-1	IRIS 313-10352	indx
687	CUIABANA::IRTP 17401-C1	IRIS 313-7870	japx
688	CULALANSI::IRGC 53109-1	IRIS 313-11471	indx
689	CUN GU NUO::IRGC 63576-1	IRIS 313-11664	indx
690	CUNGUNUO	B223	temp
691	CUNSANLI	B205	japx
692	CUTTACK 29::IRGC 49573-1	IRIS 313-11409	ind2
693	CUYAMEL 3820::IRGC 116975-1	IRIS 313-10263	indx
694	CX408	CX408	ind1B
695	CX409	CX409	ind1B
696	CX410	CX410	ind1B
697	CX411	CX411	ind1B
698	CX413	CX413	ind1B
699	CX414	CX414	ind1B
700	CX416	CX416	ind1B
701	CX417	CX417	ind1B
702	CX418	CX418	ind1B
703	CX419	CX419	ind1B
704	CX420	CX420	ind1B
705	CX421	CX421	ind1B
706	CX422	CX422	ind1B
707	CX423	CX423	ind1B
708	CX424	CX424	ind1B
709	CX425	CX425	ind1B
710	CX426	CX426	ind1B
711	CX561	CX561	ind1B	1
712	CX579	CX579	admix	1
713	CYLINDRICAL 30-605::IRGC 37845-2	IRIS 313-11221	ind2
714	CYPRESS::IRTP 19532-G1	IRIS 313-15910	trop1
715	D 1-147::IRGC 30894-2	IRIS 313-11103	trop1
716	D 1-39::IRGC 30868-1	IRIS 313-11102	trop1
717	D 204-1::IRGC 6445-1	IRIS 313-10534	aus
718	D 3-102::IRGC 30972-1	IRIS 313-11104	trop1
719	D 3-130::IRGC 30986-2	IRIS 313-11105	trop1
720	D 4-193::IRGC 31083-2	IRIS 313-11106	trop1
721	D11	CX288	indx
722	D15	CX291	indx	1
723	DA 11::IRGC 6046-1	IRIS 313-9606	ind2
724	DA 7	IRIS 313-8703	ind2
725	DA DAO TOU::IRGC 59499-1	IRIS 313-9725	temp
726	DA GANG ZHAN::IRGC 67103-1	IRIS 313-10177	indx
727	DA GU AI 7::IRGC 70075-1	IRIS 313-11795	ind1A
728	DA GUAN YIN ZHAN::IRGC 72006-1	IRIS 313-11855	ind1A
729	DA HEI GU::IRGC 72009-1	IRIS 313-11856	ind1A
730	DA LI BAI 63::IRGC 72016-1	IRIS 313-11857	ind1A
731	DA NUO (ZHAN)::IRGC 72025-1	IRIS 313-10189	ind1A
732	DA TIE ZHAN::IRGC 72029-1	IRIS 313-11858	ind1A
733	DAA MANSA::IRGC 67559-1	IRIS 313-8514	ind1B
734	DACCA6	CX109	japx
735	DACHEONGBYEO::IRGC 72533-1	IRIS 313-10059	temp
736	DADKHANI::IRGC 45454-2	IRIS 313-11358	ind2
737	DAGPA BARA::IRGC 64887-1	IRIS 313-9529	trop2
738	DAGPA MRAS::IRGC 62166-1	IRIS 313-8486	trop2
739	DAHARNAGRA::IRGC 45465-2	IRIS 313-11359	ind2
740	DAJA::IRGC 17440-1	IRIS 313-8643	ind3
741	DALSUNG 41::IRGC 79385-1	IRIS 313-10103	indx
742	DAM::IRGC 23710-1	IRIS 313-8580	trop2
743	DAMM NOEB THNGORN'::IRGC 87428-1	IRIS 313-12152	ind3
744	DAMNOEUB KAUN KHMOM::IRGC 79159-1	IRIS 313-11998	ind3
745	DAMNOEUB KHSE SAUT::IRGC 22819-2	IRIS 313-10899	ind3		1
746	DAMNOEUB KRACHAK SESS::IRGC 87380-1	IRIS 313-12151	ind3		1
747	DAMNOEUB KRAMOUM::IRGC 94084-2	IRIS 313-12247	ind3
748	DAMNOEUB POR HING::IRGC 22841-2	IRIS 313-10900	ind3		1
749	DAMNOEUB THPOIL HING::IRGC 22856-2	IRIS 313-10901	ind3
750	DAMNOUEB PHDAU PEN::IRGC 94176-1	IRIS 313-12249	ind3
751	DAMODAR::IRGC 17038-1	IRIS 313-10756	ind2
752	DANAU LAUT TAWAR::C1	IRIS 313-7668	indx	1
753	DANDONGLUDAO	B069	japx
754	DANGAR::IRGC 76296-1	IRIS 313-9610	aus
755	DANGYU 5	B127	ind1A
757	DAU NGHA THAI BINH::IRGC 82891-1	IRIS 313-12078	indx
758	DAW 85::IRGC 66704-1	IRIS 313-11720	ind3
759	DAW LUEY 4-3::IRGC 76929-1	IRIS 313-11957	indx
760	DAW NOK KAEN::IRGC 65548-1	IRIS 313-11700	ind3
761	DAWANNUO	B107	indx
762	DAWK PUD KHAO::IRGC 65808-1	IRIS 313-11705	ind3		1
763	DAWK PUT::IRGC 66699-1	IRIS 313-11719	ind3		1
764	DAWN CI 9534::GERVEX 481-C1	IRIS 313-8073	aus
765	DAYRON MARANGRAS::IRGC 75209-1	IRIS 313-11928	trop1
766	DB 3::IRGC 8361-1	IRIS 313-10587	aus
767	DD 126::IRGC 8667-1	IRIS 313-10598	aus
768	DELI 2::IRGC 80313-1	IRIS 313-12030	admix
770	DELITUS::IRGC 5769-1	IRIS 313-8876	trop1
771	DELLMONT::GERVEX 1647-C1	IRIS 313-8180	trop1
772	DELTA::GERVEX 1519-C1	IRIS 313-8167	japx
773	DENG DENG QI::IRGC 72036-1	IRIS 313-10190	ind1A
774	DENG NYAY::IRGC 106907-1	IRIS 313-12332	trop2
775	DENG PEE::IRGC 94991-1	IRIS 313-12257	trop2
776	DEO KITAN::IRGC 47197-1	IRIS 313-9928	trop1
777	DERAWA::IRGC 64106-1	IRIS 313-11671	ind2
778	DEVARASI::IRGC 16173-1	IRIS 313-10734	aus
779	DHALA AMAN 973::IRGC 32861-1	IRIS 313-11125	admix
780	DHAN 263::IRGC 27926-2	IRIS 313-11025	aus
781	DHAN4	CX45	ind1B		1
782	DHANE BURWA::IRGC 10105-1	IRIS 313-8530	ind2
783	DHANIYA PHOOL::IRGC 70811-1	IRIS 313-11824	ind2
784	DHARIAL::IRGC 34034-1	IRIS 313-11154	aus
785	DHOLA AMAN (LOWLAND AMAN)::IRGC 8341-1	IRIS 313-9156	ind2
786	DIAMBARANG::IRGC 56726-1	IRIS 313-11525	ind3
787	DIANDUN 502	CX52	indx
788	DIANRUI 409B	B255	indx
789	DICULA::IRGC 36729-2	IRIS 313-11196	ind3
791	DINGRAS::IRGC 44402-1	IRIS 313-11334	ind3
792	DINORADO	CX266	trop1
793	DINORADO::IRGC 52893-1	IRIS 313-11465	trop1
794	DINORADO::IRTP 12568-C1	IRIS 313-7876	trop1
795	DISSI::IRGC 101346-1	IRIS 313-12325	ind2
796	DISSIGBE::IRGC 66916-1	IRIS 313-11723	ind2
798	DJ 47::IRGC 8497-1	IRIS 313-10593	aus
799	DJ 69::IRGC 8482-1	IRIS 313-10592	aus
800	DJALAWARA::IRGC 17471-1	IRIS 313-10766	trop1
801	DJANDA MANDJA	B025	trop1
802	DJANGGOT::IRGC 17491-2	IRIS 313-10767	trop1
803	DL 5::IRGC 8593-1	IRIS 313-10595	aus
804	DM 49::IRGC 8775-1	IRIS 313-10602	aus
805	DO KHAW::IRGC 106977-1	IRIS 313-12334	ind3		1
806	DO LEUANG::IRGC 106990-1	IRIS 313-12336	trop2
807	DO NOUAN::IRGC 89648-1	IRIS 313-12193	ind3		1
808	DOC PHUNG D 12::IRGC 10234-1	IRIS 313-9131	ind3		1
809	DODDABYRANELLA	CX98	ind2
810	DODDI	CX99	ind2
811	DODGUI::IRGC 6666-1	IRIS 313-10543	aus
812	DOGON IRI::IRGC 79882-1	IRIS 313-12015	ind2
813	DOK HIEN NOI::IRGC 107021-1	IRIS 313-12337	trop2
814	DOM ZARD	IRIS 313-8747	aro
815	DOMSIAH	CX65	aro
816	DON::IRGC 95117-1	IRIS 313-12258	trop2
817	DONG DU::IRGC 72037-1	IRIS 313-11859	ind1A
818	DONGREM::IRGC 6688-1	IRIS 313-10544	ind2
819	DONGTINGWANXIAN	B083	ind1A
820	DONRADAO::IRGC 49604-1	IRIS 313-11411	ind2
821	DORELLA::GERVEX 100-C1	IRIS 313-8037	japx
822	DREW::GERVEX 1650-C1	IRIS 313-8183	trop1
823	DU GEN CHUAN::IRGC 70083-1	IRIS 313-11796	ind1A
824	DUAN SHEN ZI::IRGC 73962-1	IRIS 313-11908	temp
825	DUBRAJ::IRGC 34904-1	IRIS 313-11167	ind2
826	DUD KUNING::IRGC 44-1	IRIS 313-9533	ind3
827	DUDA MONOR::IRGC 26335-2	IRIS 313-10972	ind2
828	DUDH KADAR::IRGC 67707-1	IRIS 313-8796	ind2
830	DUDHSAR::IRGC 26609-2	IRIS 313-10984	ind2
831	DUDHSWAR 15-141::IRGC 37951-1	IRIS 313-9397	ind2
832	DUDHSWAR 15-157::IRGC 37967-2	IRIS 313-11222	ind2
833	DUDRE::IRGC 52523-1	IRIS 313-8631	ind2
834	DUMAI	B029	ind1B	1
835	DUNA AL::IRGC 71842-1	IRIS 313-11851	trop1
836	DUO 57	CX290	ind1B	1
837	DUOXI 1	CX431	indx	1
838	DV 110::IRGC 8855-1	IRIS 313-10606	aus
839	DV 2::IRGC 8806-1	IRIS 313-10604	aus
840	DV 86::IRGC 8840-1	IRIS 313-10605	aus
841	E 2024::IRGC 67958-1	IRIS 313-9482	ind1B
842	E 2040::IRGC 67968-1	IRIS 313-8914	indx
843	E 2070::IRGC 67981-1	IRIS 313-11746	ind1A
844	E 21::IRGC 33929-2	IRIS 313-11151	ind3
845	E 4197::IRGC 68004-1	IRIS 313-11747	indx
846	E DAW HAWM::IRGC 47938-1	IRIS 313-8980	ind3
847	E LONG MAH::IRGC 47946-1	IRIS 313-9600	indx
848	E MOOM::IRGC 64291-1	IRIS 313-11676	ind3
849	E NAWN KHAO::IRGC 64293-1	IRIS 313-11677	ind3
850	E NOI NAH::IRGC 71138-1	IRIS 313-11835	indx
851	E PLUAK::IRGC 64297-1	IRIS 313-11678	ind3
852	E WAWNG::IRGC 71140-1	IRIS 313-8884	trop2
853	E ZI 100::IRGC 70192-1	IRIS 313-11798	ind1B		1
854	E ZI 110::IRGC 70201-1	IRIS 313-11799	ind1A
855	E ZI 32::IRGC 70127-1	IRIS 313-11797	ind1A
856	E ZI 96::IRGC 70188-1	IRIS 313-8859	ind1A
857	EA DAM HANG DOK::IRGC 29698-2	IRIS 313-11082	ind3
858	EA HOUM::IRGC 11783-1	IRIS 313-10655	indx		1
859	EA KHAW NGAN::IRGC 95176-2	IRIS 313-12260	ind3
860	EA LOUY::IRGC 91220-1	IRIS 313-12221	ind3
861	EA NOUAN::IRGC 95147-1	IRIS 313-12259	ind3
862	EA POUAK::IRGC 89748-1	IRIS 313-12194	ind3
863	EA TIA::IRGC 29713-2	IRIS 313-11083	ind3
864	EA TOM::IRGC 95276-1	IRIS 313-12261	ind3
865	EAN 4 C 1::IRGC 26016-1	IRIS 313-9193	japx
866	ECHORSAIL::IRGC 49182-1	IRIS 313-11400	indx
867	ECIA 179-S13	B194	ind1B
868	ECIA 24-107-1::IRGC 116978-1	IRIS 313-10293	ind1B		1
869	EDAKKADAN 0-69-27::IRGC 19560-1	IRIS 313-10833	ind2
870	EJALI::IRGC 53500-1	IRIS 313-11484	aus
871	EKAYIN SAW::IRGC 97468-2	IRIS 313-12286	ind3
872	ELONI::IRGC 116980-1	IRIS 313-10290	ind1B
873	EMAHTAKYAN::IRGC 97789-1	IRIS 313-12292	ind3
874	ENGKABANG::IRGC 28694-2	IRIS 313-11045	trop1
875	EPEAL 102::IRGC 78698-1	IRIS 313-10220	indx
876	ERGANGAI	B118	indx
877	ERJIUNAN 1	B058	ind1B
878	ERNEST::IRGC 15884-2	IRIS 313-10725	indx
879	ES 21::IRGC 56171-1	IRIS 313-8571	ind3		1
880	ESCARLATE::GERVEX 887-C1	IRIS 313-8113	temp
881	ESCONDE CACHO::IRGC 74305-1	IRIS 313-11912	ind3
882	ESINIU	B079	ind1A		1
883	ESTRELA A::IRGC 72918-1	IRIS 313-10061	japx
884	EX AUBERGE::IRGC 79898-1	IRIS 313-12016	indx
885	EX EBOKOZURU::IRGC 79912-1	IRIS 313-10109	ind3		1
886	EX FOILAEIN (NAPUTO)::IRGC 81675-1	IRIS 313-10113	indx
887	EX MARABA GURUKU::IRGC 69582-1	IRIS 313-10047	ind1A		1
888	EX SANDEMA::IRGC 79964-1	IRIS 313-12017	indx		1
889	EX WUKARI (WILD)::IRGC 63214-1	IRIS 313-11657	ind2
890	F 478::IRGC 63882-1	IRIS 313-11669	indx
891	FACAGRO 406::IRGC 82049-1	IRIS 313-12053	indx	1
892	FACAGRO 64::IRGC 82059-1	IRIS 313-10114	ind2
893	FAISCA::GERVEX 900-C1	IRIS 313-8114	temp
894	FAMILIA 181::GERVEX 901-C1	IRIS 313-8115	japx
895	FAN GENG 6::IRGC 70243-1	IRIS 313-11800	temp
896	FAN WU::IRGC 70245-1	IRIS 313-11801	indx
898	FAYA MOSHI::IRGC 69653-1	IRIS 313-8909	ind3
899	FEDEARROZ 50::G1	IRIS 313-15896	ind1B	1
900	FEI GAI 122::IRGC 63599-1	IRIS 313-8412	indx		1
901	FELEGBASEH::IRGC 58443-1	IRIS 313-11551	ind3		1
902	FENGAIZHAN	CX9	ind1B
903	FENGZA	CX384	temp
904	FI LAI FENG::IRGC 7288-1	IRIS 313-10559	temp
905	FIDJI::GERVEX 1636-C1	IRIS 313-8172	admix
906	FL478	CX219	indx	1
907	FLIPPER::GERVEX 597-C1	IRIS 313-8099	temp
908	FOFFI::IRGC 68438-1	IRIS 313-11758	ind2
909	FONAIAP 2::IRGC 116985-1	IRIS 313-10268	indx		1
910	FORTUNA BLANCO (SAN MARCOS)::IRGC 50764-1	IRIS 313-11434	trop1
911	FORTUNA COLORADO::IRGC 703-1	IRIS 313-10444	trop1
912	FORTUNA INIA::IRGC 55865-1	IRIS 313-9980	japx
913	FOSSA (GBE)::IRGC 56767-1	IRIS 313-11526	trop1
914	FRAGANCE::GERVEX 1651-C1	IRIS 313-8184	admix
915	FRENSI GBOI::IRGC 79983-1	IRIS 313-12018	trop1
916	FU LI HONG::IRGC 70250-1	IRIS 313-8387	temp
917	FU ZAO XIAN::IRGC 63619-1	IRIS 313-8940	ind1A
918	FUNINGZIPIGENGZI	B067	ind1A
919	G 25::IRGC 45733-1	IRIS 313-9259	ind2
920	G ZHENSHAN 97B	B156	ind1A
921	G341	CX361	ind1B
922	GABAHSI RASAKI C 90::IRGC 49647-1	IRIS 313-9197	ind3
923	GADABUNG (GUNDIL)::IRGC 17569-2	IRIS 313-10768	ind3
924	GAEW DAENG::IRGC 66707-1	IRIS 313-11721	ind3
925	GAHB AWY 2-1::IRGC 36549-2	IRIS 313-11193	ind3
926	GAJA BARU::IRGC 17586-1	IRIS 313-10769	indx
927	GAJALE	CX128	indx
928	GALWAKA HANDERAN::IRGC 31381-1	IRIS 313-9256	indx
929	GAM PAI 30-12-15::IRGC 831-1	IRIS 313-9302	ind3
930	GAM PERNG::IRGC 62135-1	IRIS 313-11635	ind3		1
931	GAMBIAKA::GERVEX 7920-C1	IRIS 313-7620	ind3		1
932	GAMTI 1-34::IRGC 6479-2	IRIS 313-10536	ind2
933	GANDAMANA::IRGC 17593-2	IRIS 313-10770	trop1
934	GANDHISAIL::IRGC 43826-2	IRIS 313-11321	ind2
935	GANG 46B	CX10	ind1A
937	GANWANXIAN 37 (926)	CX366	indx
938	GAO JIAO BAI::IRGC 68047-1	IRIS 313-10178	ind1A
939	GAO JIAO HONG::IRGC 80920-1	IRIS 313-12033	ind1A
940	GAO JIAO YING GAN ZHAN::IRGC 68053-1	IRIS 313-11748	indx
941	GAO LIANG ZAO::IRGC 59563-1	IRIS 313-11573	indx
942	GAOLIQIU	B023	temp
943	GAOYANGDIANDAO DAHONGMANG	B068	temp
944	GAOZI	CX207	indx		1
945	GARURA::IRGC 64111-1	IRIS 313-10007	indx
946	GASET BOW::IRGC 64316-1	IRIS 313-11679	ind3
947	GASMAL 339::IRGC 29333-1	IRIS 313-11066	admix
948	GAYABYEO	CX28	ind1B
949	GBRA::IRGC 32474-2	IRIS 313-11121	trop1
950	GEANT W 7::IRGC 9620-1	IRIS 313-9817	ind2
951	GEM OU BRAZIL::IRGC 50470-1	IRIS 313-11427	trop1
952	GENE::IRGC 67434-1	IRIS 313-8383	indx		1
953	GENG 7623	B141	admix
954	GENG 77-4::IRGC 59321-1	IRIS 313-11570	indx
955	GENG 87-304	B124	temp
956	GENIT::IRGC 3272-1	IRIS 313-9778	admix
957	GERDEH	IRIS 313-8256	japx
958	GHAIYA::IRGC 16286-1	IRIS 313-10737	aus
959	GHIBLI::GERVEX 187-C1	IRIS 313-8066	temp
960	GI TAH::IRGC 74883-1	IRIS 313-11920	indx
961	GIGANTE VERCELLI::GERVEX 1408-C1	IRIS 313-8154	japx
962	GILINGAN MARANGRAS::IRGC 75213-1	IRIS 313-11929	trop1
963	GINATOS::IRGC 26876-1	IRIS 313-10991	trop1
964	GINAYANGGANG::IRGC 87131-1	IRIS 313-12144	trop1
965	GINGA	CX112	admix
966	GINMASARI::IRGC 242-1	IRIS 313-10430	temp
967	GIOVANNI MARCHETTI::GERVEX 62-C1	IRIS 313-8026	temp
968	GITANO::IRGC 82424-1	IRIS 313-10119	japx
969	GIZA 178::GERVEX 1681-C1	IRIS 313-8212	indx
970	GIZA14	CX111	trop1
971	GLADIO::GERVEX 1652-C1	IRIS 313-8185	trop1
972	GLAM::IRGC 47978-2	IRIS 313-11388	ind3		1
973	GNASSOUMADOUGOU::IRGC 75595-1	IRIS 313-11938	indx
974	GOBOL SAIL (BALAM)::IRGC 26624-2	IRIS 313-10985	ind2
975	GOBYERNO::IRGC 47216-1	IRIS 313-9929	trop1
976	GOCHIAGARI::IRGC 37086-2	IRIS 313-11203	ind2
978	GODAWEL::IRGC 15750-1	IRIS 313-10722	trop1
981	GOGO::IRGC 43390-C1	IRIS 313-7885	trop1
982	GOGOWIERIE::IRGC 14791-1	IRIS 313-9851	trop1
983	GOJOL GORIA::IRGC 26629-1	IRIS 313-9139	ind2
984	GOJOT::IRGC 17669-1	IRIS 313-10772	ind3
986	GOKULGANJA::IRGC 45701-1	IRIS 313-9433	ind2
987	GOLFO::GERVEX 118-C1	IRIS 313-8044	trop1
988	GOLO::IRGC 56856-1	IRIS 313-11527	trop1
989	GONG SHE 9::IRGC 62693-1	IRIS 313-11652	temp
990	GONGCHENGXIANG	B045	temp
991	GONGJU 73	B092	ind1A
992	GOOLARAH::GERVEX 500-C1	IRIS 313-8074	trop1
993	GORA DHAN 2::IRGC 66269-1	IRIS 313-11712	aus
994	GORIA::IRGC 58736-1	IRIS 313-11557	aus
995	GOVIND	CX91	ind1B	1
996	GRAAL::GERVEX 1682-C1	IRIS 313-8213	trop1
997	GRALDO::GERVEX 108-C1	IRIS 313-8041	japx
998	GRITNA::GERVEX 71-C1	IRIS 313-8029	japx
999	GU 154	B138	indx
1000	GUA PAI GU::IRGC 72078-1	IRIS 313-11860	ind1A
1001	GUANG LU AI 4	CX114	ind1A
1002	GUANG QING 334::IRGC 67132-1	IRIS 313-11726	ind1A
1003	GUANG XUAN LIU HAO::IRGC 77341-1	IRIS 313-11965	ind1A
1004	GUANG122	CX121	ind1B	1
1005	GUANGKEXIANGNUO	B066	temp
1006	GUANGLUAI 15-1	B119	ind1A
1007	GUANGLUAI 4	B061	ind1A
1008	GUANTUIBAIHE 1	B225	temp
1009	GUDURA::IRGC 61955-1	IRIS 313-11626	aro
1010	GUI 630	B242	indx
1011	GUI HUA ZAO::IRGC 68060-1	IRIS 313-10179	indx
1012	GUIZHAO 2	B063	ind1A
1013	GUMEI 2	CX11	japx
1014	GUMPANGAR::IRGC 71524-1	IRIS 313-9409	ind3		1
1015	GUO DI HEI::IRGC 72697-1	IRIS 313-10196	trop1
1016	GURULEY::IRGC 32441-1	IRIS 313-11120	ind2
1017	GUTTI AKKULLU::IRGC 26850-2	IRIS 313-10989	ind2
1018	GZ 1368-5-4	B051	indx
1019	H 15-23-DA::C1	IRIS 313-7681	indx
1020	H 305-84::IRGC 116988-1	IRIS 313-10242	temp
1021	H 6::IRGC 157-1	IRIS 313-9472	indx
1022	HA GOO::IRGC 4577-1	IRIS 313-10503	ind1A
1023	HAI NA::IRGC 107117-1	IRIS 313-12342	trop2
1024	HAJI HARUN 38::IRGC 13827-2	IRIS 313-10694	ind3
1025	HALDI JAON::IRGC 26638-2	IRIS 313-10986	ind2
1026	HALIDA::IRGC 59005-1	IRIS 313-11564	aro
1027	HALSUDU HEENATI::IRGC 15599-1	IRIS 313-10721	ind2
1028	HAM 48::IRGC 29740-1	IRIS 313-9357	ind3
1029	HAM MOON::IRGC 9135-2	IRIS 313-10614	indx
1030	HAN 502	CX284	japx
1031	HAN NUO::IRGC 82350-1	IRIS 313-10228	temp
1032	HANG::IRGC 82842-1	IRIS 313-12076	trop2
1033	HANMADAO4	B216	ind1A
1034	HANPA::IRGC 27547-2	IRIS 313-11015	aus
1035	HANSRAJ::IRGC 27936-2	IRIS 313-11026	aro
1036	HANSRAJ::IRGC 70836-1	IRIS 313-11825	aro
1037	HAOBAYONG 1	B228	japx
1039	HAOHUANGLA	B165	indx
1040	HAOLAI	B219	indx
1041	HAOMAKE (K)	B266	trop2
1042	HAORU::IRGC 33090-2	IRIS 313-11129	indx
1043	HAOXIANG	B149	ind1A
1044	HAREM::GERVEX 929-C1	IRIS 313-8116	japx
1045	HARRA::GERVEX 501-C1	IRIS 313-8075	temp
1046	HATEA::IRGC 86973-1	IRIS 313-12141	aus
1047	HAWARA DJEDAH::IRGC 17728-1	IRIS 313-10773	trop1
1048	HAWM KRUA::IRGC 64333-1	IRIS 313-8674	ind3
1049	HAWM TOONG::IRGC 48007-1	IRIS 313-8722	ind3
1050	HD 10::IRGC 6638-1	IRIS 313-9795	ind2
1051	HE GU TSAO::IRGC 51302-1	IRIS 313-10154	ind1A
1052	HEENDIKWEE::IRGC 15587-2	IRIS 313-10720	indx
1053	HEGAR MANAH::IRGC 17733-1	IRIS 313-10774	indx		1
1054	HEI MI CHAN	CX101	ind1A
1055	HEI TOU HONG::IRGC 59595-1	IRIS 313-11574	temp
1056	HEI YAN ZHAN::IRGC 72090-1	IRIS 313-11861	ind1A
1057	HEIBIAO	B001	temp
1058	HEIDU 4	B081	ind1A
1059	HEIHEAIHUI	CX318	indx
1060	HEIMANGDAO	B226	temp
1061	HENG YE ZAO::IRGC 72092-1	IRIS 313-11862	ind1A
1062	HERATH BANDA::IRGC 67630-1	IRIS 313-11741	ind2
1063	HEUKSANJO::IRGC 55536-1	IRIS 313-9974	temp
1064	HEXI 41	CX344	temp
1065	HIJOL DIGA::IRGC 31655-1	IRIS 313-11112	aus
1066	HIRA NAKHI::IRGC 70840-1	IRIS 313-11826	aro
1067	HMA GNENG::IRGC 85751-1	IRIS 313-12128	ind3
1068	HNANKAR	CX31	ind1B	1
1069	HNANWA::IRGC 33118-1	IRIS 313-8751	ind3
1070	HO MOK::IRGC 73171-1	IRIS 313-11892	trop2
1071	HODARAWALA::IRGC 67631-1	IRIS 313-10020	aus
1072	HOE PHAR THAE::IRGC 57907-1	IRIS 313-11541	indx
1073	HOING CANTEL::IRGC 19282-2	IRIS 313-10824	ind3
1074	HOKURIKU 52::IRGC 72491-1	IRIS 313-10056	trop2
1075	HOLDI GIRA::IRGC 31801-1	IRIS 313-9617	ind2
1076	HOLDIGANTHI::IRGC 61105-1	IRIS 313-11607	ind2
1077	HOLOI BASH (SOLOI BASH)::IRGC 64778-1	IRIS 313-8721	aus
1078	HONDERAWALA::IRGC 47372-1	IRIS 313-11382	indx
1079	HONG DU BAI::IRGC 72098-1	IRIS 313-11863	ind1A
1080	HONG MI JIU GONG JI::IRGC 74031-1	IRIS 313-11909	ind1A
1081	HONG PI NUO::IRGC 59638-1	IRIS 313-11575	temp
1082	HONG YANG ZAO 3::IRGC 67177-1	IRIS 313-11727	ind1A
1083	HONGAINUO	B129	indx
1084	HONGGENGHANGU3	B135	indx
1085	HONGGU	B217	ind1B
1086	HONGKEZHENUO	B100	temp
1087	HONGMISANDAN	B199	temp
1088	HONGQI 5	B215	temp
1089	HONGSE 90	B170	temp
1090	HONGWAN 1	B120	indx
1091	HONGZA	CX383	temp
1092	HOU LU BAI::IRGC 76582-1	IRIS 313-11948	ind1A
1093	HP 3319-2WX-6-4-1-B::IRGC 117331-1	IRIS 313-10353	indx
1094	HP121	CX307	japx
1096	HSIEH DAU::IRGC 4727-1	IRIS 313-10504	ind1A
1097	HSIN-T'AO YUAN CHING YU::IRGC 65074-1	IRIS 313-11695	ind1A
1098	HSINCHU AI CHIO CHIENG::IRGC 78182-1	IRIS 313-11980	ind1A		1
1099	HTA 22::IRGC 45827-1	IRIS 313-9602	indx		1
1100	HTA7204	CX144	indx
1102	HUA 24::IRGC 82127-1	IRIS 313-12054	temp
1103	HUA 564	CX340	ind1B
1104	HUA 565	CX341	indx	1
1105	HUA LI ZAO::IRGC 80950-1	IRIS 313-10224	ind1A
1106	HUAGENGXIAN 74	CX12	indx
1107	HUANGPINUO	B110	temp
1108	HUANGSIGUIZHAN	B065	indx
1109	HUANGSIZHAN	CX393	ind1B
1110	HUANYANGNIAN	CX88	ind1A
1111	HUHAN 15	CX378	ind1B		1
1112	HUHUI 91269	B243	aus
1113	HUO QING::IRGC 72148-1	IRIS 313-11865	ind1A
1114	HURANG ARISO LUTA::IRGC 26055-1	IRIS 313-10966	indx
1115	HWANGJO::IRGC 55547-1	IRIS 313-9379	temp
1116	HYB 5-2-1-1-4::IRGC 34283-2	IRIS 313-11159	trop1
1117	I 41::IRGC 75927-1	IRIS 313-11943	ind1A
1118	I 814::IRGC 76028-1	IRIS 313-11944	ind1A
1119	I KUNG PAO::IRGC 114-1	IRIS 313-9758	ind1A		1
1120	IA CUBA 17::IRGC 116990-1	IRIS 313-10271	indx
1121	IAC 1132::IRGC 39052-1	IRIS 313-11238	trop1
1122	IAC 165::IRGC 82775-2	IRIS 313-15903	indx		1
1123	IAC165	CX269	trop1
1124	IAC3	CX262	trop1
1125	IAC47	CX241	trop1
1126	IACA ESCURO::IRGC 6636-1	IRIS 313-10541	trop1
1127	IARI 11387::IRGC 19573-1	IRIS 313-10834	trop2
1128	IAS 22-8 PALMAR::IRGC 26058-1	IRIS 313-10967	temp
1129	IB 11::IRGC 74420-2	IRIS 313-11914	ind2
1130	IB 95::IRGC 74677-1	IRIS 313-11915	trop1
1131	IBO 400::GERVEX 943-C1	IRIS 313-8118	temp
1132	IC 25690::IRGC 53973-1	IRIS 313-11494	trop2
1133	ICTA CRISPO 38::IRGC 116994-1	IRIS 313-10274	ind1B
1134	ICTA MOTAGUA::IRGC 116995-1	IRIS 313-10275	indx
1135	IE MATA CICEM::IRGC 66562-1	IRIS 313-8978	ind3
1136	IET 14720::IRTP 23179-G1	IRIS 313-15909	aro
1137	IET1444	CX267	indx		1
1138	IFUGAO RICE::IRGC 8052-1	IRIS 313-10577	trop1
1139	IH PEN SHIM MING::IRGC 26067-1	IRIS 313-10968	ind1A
1140	IKOGAN::IRGC 19412-1	IRIS 313-10828	trop1
1141	IMPROVED BLUE ROSE::IRGC 5022-1	IRIS 313-9366	japx
1142	IN TOK::IRGC 77071-1	IRIS 313-11961	ind3
1143	INAMBOG::IRGC 19415-1	IRIS 313-10829	trop1
1144	INANUPAN::IRGC 44461-2	IRIS 313-11335	ind2
1145	INAPORAONAN::IRGC 19418-1	IRIS 313-10830	trop1
1146	INDEL::IRGC 17748-2	IRIS 313-10775	indx		1
1147	INDIA DULAR (NO ORDEM 7)::IRGC 26070-1	IRIS 313-10969	aus
1148	INDO NO 13030::IRGC 48630-2	IRIS 313-11394	indx		1
1149	INDO NO 13075::IRGC 48665-1	IRIS 313-11395	ind3		1
1150	INDO NO 7505::IRGC 20162-2	IRIS 313-10844	ind3
1151	INGSA BELANAK::IRGC 43402-1	IRIS 313-9405	trop1
1152	INIA TACUARI::G1	IRIS 313-15907	trop1
1153	INIAP 10::IRGC 117000-1	IRIS 313-10314	indx
1154	INIAP 6::IRGC 117002-1	IRIS 313-10307	indx
1155	INITLOG DALAG::IRGC 67436-1	IRIS 313-9616	trop1
1156	INNMAYEBAW	CX71	ind3
1157	INPONG::IRGC 85524-1	IRIS 313-12127	ind3
1158	IR 07F287::G1	IRIS 313-15900	indx
1159	IR 10120-7-2-1-4::IRGC 78628-1	IRIS 313-11987	indx
1160	IR 10179-23-1-3	B028	indx
1161	IR 13429-109-2-2-1::IRGC 63491-1	IRIS 313-10167	indx
1162	IR 1561-228-3-3::IRGC 32627-C1	IRIS 313-7684	indx
1163	IR 1813-694-2::IRGC 32656-2	IRIS 313-11122	ind1B
1164	IR 19058-107-1::IRGC 72997-1	IRIS 313-11887	ind1B	1
1165	IR 19661-364-1-2-3::IRGC 78061-1	IRIS 313-11979	ind1B	1
1166	IR 19746-28-2-2::IRGC 78072-C1	IRIS 313-7685	ind1B
1167	IR 2003-P7-7-4-2::IRGC 32671-1	IRIS 313-8392	ind1B		1
1168	IR 2071-586-5-6-3::IRGC 39291-1	IRIS 313-9044	ind1B	1
1169	IR 21015-72-3-3-3-1::IRGC 117004-1	IRIS 313-10294	indx
1170	IR 22::IRGC 11356-C1	IRIS 313-7688	ind1B
1172	IR 2344-P1 PB-9-3-2B::IRGC 39317-C1	IRIS 313-7690	indx		1
1173	IR 28::IRGC 30411-C1	IRIS 313-7691	ind1B	1
1174	IR 31142-14-1-1-3-1-1-2::IRGC 117378-1	IRIS 313-10355	indx
1175	IR 3839-1::IRGC 55946-1	IRIS 313-11516	indx
1176	IR 4432-28-5::IRGC 55952-1	IRIS 313-11517	ind1B
1177	IR 4500-5-1-1::IRGC 40552-2	IRIS 313-11251	ind1B	1
1178	IR 4535-PP 23-6-8-1::IRGC 40402-2	IRIS 313-11249	indx
1179	IR 45427-2B-2-2B-1-1::G1	IRIS 313-15899	indx
1180	IR 4630-22-2-5-1-3::G1	IRIS 313-15898	indx	1
1181	IR 4683-54-2::IRGC 72992-1	IRIS 313-11886	ind1B	1
1182	IR 47686-09-01-B-1::C1	IRIS 313-8003	trop1
1183	IR 52718-B-B-6-B-B-1-1::IRGC 117334-1	IRIS 313-10357	indx	1
1184	IR 53650-2B-10-1-2-1::IRGC 117379-1	IRIS 313-10359	indx	1
1185	IR 5494 (BPH 1)::IRGC 24484-1	IRIS 313-8616	ind1B
1186	IR 55411-50::IRTP 16682-C1	IRIS 313-7696	indx		1
1187	IR 5657-33-2::IRGC 77992-1	IRIS 313-11978	ind1B	1
1188	IR 57514-PMI 5-B-1-2::IRGC 117372-1	IRIS 313-10360	indx
1189	IR 57920-AC 25-2-B::C1	IRIS 313-7698	indx		1
1190	IR 57924-24::IRTP 16675-C1	IRIS 313-7699	indx
1191	IR 62266-42-6-2	IRIS 313-8232	trop1
1192	IR 63295-AC 209-7::IRGC 117365-1	IRIS 313-10361	indx
1193	IR 63380-16::C1	IRIS 313-7902	trop1
1194	IR 65483-111-5-9-2-11::IRGC 117286-1	IRIS 313-10366	indx
1195	IR 661-1	B139	indx
1196	IR 67518-B-11-1-B::IRGC 117380-1	IRIS 313-10371	indx	1
1197	IR 68333-R-R-B-19::IRGC 117381-1	IRIS 313-10373	temp
1198	IR 68704-145-1-1-B::C1	IRIS 313-7907	trop1
1199	IR 69502-6-SRN-3-UBN-1-B::IRGC 117290-1	IRIS 313-10374	indx
1200	IR 70027-8-2-2-3-2::IRGC 117382-1	IRIS 313-10375	indx	1
1201	IR 71524-44-1-1::C1	IRIS 313-8010	trop1
1202	IR 71525-19-1-1::C1	IRIS 313-7909	trop1
1203	IR 72967-12-2-3::C1	IRIS 313-7911	ind1B		1
1204	IR 73571-3B-11-3-K2::G1	IRIS 313-15906	indx
1205	IR 73690-7-2-1-1-3-2-2-1::IRGC 117384-1	IRIS 313-10380	aus
1206	IR 75870-5-8-5-B-1::IRGC 117297-1	IRIS 313-10385	ind1B
1207	IR 77298-14-1-2-10::G1	IRIS 313-15901	ind1B
1208	IR 77390-1-6-4-19-1-B::IRGC 117303-1	IRIS 313-10392	ind1B		1
1209	IR 80310-12-B-1-3-B::IRGC 117307-1	IRIS 313-10394	indx		1
1210	IR 80340-23-B-12-6-B::IRGC 117309-1	IRIS 313-10396	indx
1211	IR 9560-2-6-3::IRGC 40451-1	IRIS 313-11250	ind1B
1212	IR 9747 SEL::IRGC 47695-1	IRIS 313-11385	indx	1
1213	IR06G113	CX226	ind1B
1214	IR2061-522-6-9	CX206	ind1B	1
1215	IR26	CX274	indx	1
1216	IR34	CX275	indx	1
1217	IR42	CX161	ind1B	1
1220	IR52561-UBN-1-1-2	CX231	indx	1
1222	IR58025B	CX44	ind1B
1223	IR58821-23-1-3-1	CX233	indx	1
1224	IR6	CX73	ind1B
1226	IR64-IL	CX230	ind1B	1
1227	IR64A	CX403	ind1B	1
1228	IR65600-27-1-2-2	CX117	indx	1
1229	IR66897B	CX43	ind1B		1
1230	IR68	CX278	indx
1231	IR68552-55-3-2	CX42	indx
1232	IR68897B	CX281	ind1B		1
1233	IR69428-6-1-1-3-3	CX205	japx
1234	IR71466-75-3-B-1	CX124	indx		1
1235	IR74	CX296	indx
1236	IR77298-14-1-2	CX225	ind1B
1237	IR8192-200-3-3-1-1	CX276	ind1B	1
1238	IRAT 10	B039	indx
1239	IRAT 104::C1	IRIS 313-7912	trop1
1240	IRAT 112::C1	IRIS 313-7914	trop1
1241	IRAT 118::IRGC 55785-1	IRIS 313-9978	aro
1242	IRAT 234::C1	IRIS 313-7922	trop1
1243	IRAT 335::C1	IRIS 313-7924	trop1
1244	IRAT 352	CX64	ind3
1245	IRAT 36	B188	trop1
1246	IRAT 669	B189	trop1
1247	IRAT109	CX220	trop1
1249	IRBB60	CX126	ind1B
1250	IRBB62	CX369	ind1B
1251	IRBB7	CX134	ind1B
1252	IREQUIN::IRGC 44476-2	IRIS 313-11336	temp
1253	IRGA 318-11-6-9-2B::IRGC 117339-1	IRIS 313-10397	ind1B
1254	IRGA 318-11-9-2A::IRGC 117340-1	IRIS 313-10398	ind1B
1255	IRGA 346-111-2-1F::IRGC 117341-1	IRIS 313-10399	indx
1256	IRGA 370-38-1-1F-C4-2::IRGC 117342-1	IRIS 313-10400	ind1B
1257	IRGA 370-42-1-1F-C-1::IRGC 117343-1	IRIS 313-10401	ind1B
1258	IRGA 411-1-6-1F-A::IRGC 117344-1	IRIS 313-10402	ind1B
1259	IRGA 659-1-2-2-2::IRGC 117345-1	IRIS 313-10403	indx		1
1260	IRGA 959-1-2-2F-4-1-4A-6-CA-6X::IRGC 117006-1	IRIS 313-10301	indx
1261	IRI 339::IRGC 46956-1	IRIS 313-9922	ind1B
1262	IRRI 146::G1	IRIS 313-15902	ind1B
1263	IRRIBINI::IRGC 49094-1	IRIS 313-8437	indx
1264	ISWAR KORA::IRGC 50674-1	IRIS 313-11432	admix
1265	ITA 117::IRGC 75235-1	IRIS 313-11930	ind1B
1266	ITA 131::IRGC 80025-1	IRIS 313-12021	trop1
1267	ITA 221	B190	trop1
1268	ITA 245::IRGC 66288-1	IRIS 313-11713	ind3
1269	ITALPATNA 48::GERVEX 60-C1	IRIS 313-8025	temp
1270	J 6 IR 438 (WC 694)::IRGC 57599-1	IRIS 313-11537	trop1
1271	J 6 IR 520 (WC 693)::IRGC 57600-1	IRIS 313-11538	ind1B		1
1272	J34	B052	ind2
1273	JABOR SAIL::IRGC 66831-1	IRIS 313-8410	aus
1274	JACINTO::GERVEX 1653-C1	IRIS 313-8186	trop1
1275	JADO::IRGC 61966-1	IRIS 313-11627	aro
1276	JAGLI BORO::IRGC 27516-2	IRIS 313-8252	aus
1277	JAIBATTEY	B030	indx
1278	JALADHI 1::IRGC 45858-2	IRIS 313-11360	aro
1279	JALMAGNA	CX153	ind2
1280	JAMBALI::IRGC 73101-1	IRIS 313-9449	aus
1281	JANA (NAM)::IRGC 64897-1	IRIS 313-8815	trop2
1282	JANDA LAOR::IRGC 48552-1	IRIS 313-9251	ind3		1
1283	JAO' HAWN MAE JAN::IRGC 44022-2	IRIS 313-11327	ind3		1
1284	JAO KHAO::IRGC 57046-1	IRIS 313-11530	ind3
1285	JAO LEUANG::IRGC 65866-1	IRIS 313-8679	ind3
1286	JAPONES BALILLA::IRGC 5785-1	IRIS 313-9790	temp
1287	JAPONICA NIPPONBARE ALLELES	na	na
1288	JAROM EMAS::IRGC 14272-1	IRIS 313-10702	ind3
1289	JASURE AUS::IRGC 43860-1	IRIS 313-11322	aus
1290	JATI MANI::IRGC 66565-1	IRIS 313-11717	indx
1291	JC 1	IRIS 313-8326	aro
1292	JC 149	IRIS 313-8385	aro
1293	JC 157	IRIS 313-9629	aro
1294	JENDA ABANG::IRGC 25413-2	IRIS 313-10951	ind3		1
1295	JEONBUKGUNGWEONNA::IRGC 73055-1	IRIS 313-10067	trop1
1296	JEUK DO::IRGC 19775-1	IRIS 313-9887	temp
1297	JHINUWA DHAN::IRGC 88545-1	IRIS 313-12180	indx
1298	JHODI BIRUN::IRGC 31812-1	IRIS 313-9262	ind2
1299	JHONA 101::IRGC 27976-1	IRIS 313-11027	aus
1300	JHONA 349	CX63	aus
1301	JHORA::IRGC 43862-1	IRIS 313-11323	aus
1302	JHUL DIGA::IRGC 26478-1	IRIS 313-10981	aus
1303	JIA GEN::IRGC 79654-1	IRIS 313-12007	indx
1304	JIABALA	B104	ind1A
1305	JIANG ER ZAO::IRGC 72152-1	IRIS 313-11866	ind1A
1306	JIANG HUI DAO::IRGC 59688-1	IRIS 313-11576	indx
1307	JIANGHUADAO	B166	temp
1308	JIANGNONGZAO 1 B	B253	indx
1309	JIANGXISIMIAO	CX53	indx		1
1310	JIE CAO ZHAN::IRGC 70305-1	IRIS 313-11802	ind1A
1311	JIEFANGXIAN	B198	ind1A
1312	JIIENUO	B097	indx
1313	JIN HUA 258::IRGC 63670-1	IRIS 313-11665	ind1A
1314	JIN JUN DAO::IRGC 59710-1	IRIS 313-8405	indx
1315	JINBAOYIN	B075	indx
1316	JINCHUANYIHAO	CX329	temp
1317	JINEIYADAO	B020	admix
1318	JINGHU3 B	B254	indx
1319	JINNANTE 43B	B151	ind1A		1
1321	JINXIBAI2	B073	indx
1322	JINYOU 1	B200	ind1B	1
1323	JINYUAN 85	CX389	temp
1324	JINZHINUO4	B096	indx
1325	JON JAN::IRGC 97633-1	IRIS 313-12290	indx
1326	JOTA BITCHI 1::IRGC 77253-1	IRIS 313-8683	ind2
1327	JP-5	CX74	temp
1328	JUAN YE LAI::IRGC 61825-1	IRIS 313-11622	ind1A
1329	JUBILIENI::GERVEX 992-C1	IRIS 313-8119	temp
1330	JUGRAY::IRGC 60960-1	IRIS 313-11599	ind2
1331	JUMA 62::IRGC 117011-1	IRIS 313-10279	indx		1
1333	JWR 221	B146	ind1B
1334	K 1074::IRGC 55017-1	IRIS 313-11505	ind2
1335	K 15591-4::IRGC 55043-1	IRIS 313-11506	indx
1336	K 17-9-1-1::IRGC 36778-1	IRIS 313-11197	indx		1
1337	K 2 C 14::IRGC 68549-1	IRIS 313-8277	trop1
1338	K 2 C 45::IRGC 68552-1	IRIS 313-11759	trop1
1339	K 24	B040	indx
1340	K 479-2-3::IRGC 117346-1	IRIS 313-10404	indx
1341	K 78-13::IRGC 36794-2	IRIS 313-11198	temp
1342	KA GIL::IRGC 83029-1	IRIS 313-12080	ind3
1343	KA SAEN::IRGC 11642-1	IRIS 313-10654	ind3		1
1344	KAAKARAN::IRGC 27138-1	IRIS 313-9314	indx
1346	KABERI::IRGC 66801-1	IRIS 313-11722	indx		1
1347	KABIN::IRGC 29752-1	IRIS 313-11084	ind3
1348	KACHILON::IRGC 27555-1	IRIS 313-11016	aus
1349	KACIK TARAM::IRGC 35310-1	IRIS 313-9208	ind3
1350	KADA CHOPA::IRGC 34954-1	IRIS 313-11168	aus
1351	KADAMSAIL::IRGC 37468-2	IRIS 313-11211	ind2
1352	KAGIOS PUTI::IRGC 76965-1	IRIS 313-11959	ind3
1353	KAHAMU	B015	ind1A
1354	KAHATAWEE::IRGC 12004-1	IRIS 313-10662	ind2
1355	KAILUNDO::IRGC 7859-2	IRIS 313-10574	indx		1
1356	KAKANI 2::IRGC 13373-C1	IRIS 313-7933	admix
1357	KAL SHULI::IRGC 31665-2	IRIS 313-11113	ind2
1358	KALA DIGHA::IRGC 26367-2	IRIS 313-10973	ind2
1360	KALABAIL::IRGC 25877-1	IRIS 313-9391	ind2
1361	KALABOKRI::IRGC 43872-1	IRIS 313-11324	aus
1362	KALAGNON::IRGC 30335-1	IRIS 313-11097	indx		1
1363	KALAI::IRGC 33151-2	IRIS 313-11131	indx
1364	KALALAN::IRGC 33154-2	IRIS 313-11132	indx
1365	KALAMON 113::IRGC 6534-1	IRIS 313-10537	admix
1366	KALAPATLE::IRGC 68500-1	IRIS 313-10025	admix
1367	KALAR KAR::IRGC 49737-2	IRIS 313-11413	aus
1368	KALIA::IRGC 34699-1	IRIS 313-9626	aus
1369	KALIBAJARI::IRGC 67718-1	IRIS 313-11742	aus
1370	KALIBORO 600::IRGC 29367-1	IRIS 313-11067	aus
1371	KALIKALMA::IRGC 45996-2	IRIS 313-11361	ind2
1372	KALIN::IRGC 77312-1	IRIS 313-10089	temp
1373	KALINDIG::IRGC 78968-1	IRIS 313-11994	trop1
1374	KALIPINCH::IRGC 53271-1	IRIS 313-11476	aus
1375	KALISAL::IRGC 52324-1	IRIS 313-11451	aro
1376	KALO CHAKOL::IRGC 77258-1	IRIS 313-9218	ind2
1377	KALOBONA::IRGC 37478-2	IRIS 313-11212	ind2
1378	KALU ILANKALAYAN::IRGC 36270-1	IRIS 313-8968	ind2
1379	KALU T 139::IRGC 53670-1	IRIS 313-11489	aus
1380	KAM PAI::IRGC 78245-1	IRIS 313-9019	ind3
1381	KAMAS::IRGC 17785-1	IRIS 313-10777	ind3		1
1383	KAMNAM::IRGC 64902-1	IRIS 313-8857	trop2
1384	KAMPAI PEUN MEUANG::IRGC 78248-1	IRIS 313-9669	ind3
1386	KAMPTI::IRGC 75626-1	IRIS 313-11939	ind3
1387	KAMRANGA::IRGC 26373-2	IRIS 313-10974	ind2
1388	KAMULI::IRGC 23928-1	IRIS 313-10925	aus
1389	KANAI BASHI::IRGC 34967-1	IRIS 313-11169	aus
1390	KANATO::IRGC 75306-2	IRIS 313-11934	indx
1391	KANDEKE YAIGAITI::IRGC 70961-1	IRIS 313-11830	ind3
1392	KANGRI::IRGC 73104-1	IRIS 313-11888	aus
1393	KANPURI::IRGC 53278-1	IRIS 313-11477	aus
1394	KANU DAM::IRGC 29755-1	IRIS 313-9249	temp
1395	KAO SONG HAI::IRGC 61827-1	IRIS 313-11623	trop2
1396	KARA SHALI::IRGC 9293-1	IRIS 313-10617	temp
1397	KARAHANI::IRGC 52664-1	IRIS 313-11458	aus
1398	KARANGI::IRGC 77128-1	IRIS 313-11963	aus
1399	KARANTABA 1::IRGC 15924-1	IRIS 313-9461	ind3
1400	KARI GURMATIA::IRGC 70850-1	IRIS 313-11827	ind2
1401	KARIA::IRGC 6702-1	IRIS 313-10545	aus
1402	KARILETYONE::IRGC 70745-1	IRIS 313-11816	indx
1404	KARNAL LOCAL	CX149	aro
1405	KARTIKHAMA::IRGC 37149-2	IRIS 313-11204	indx
1406	KARUEL::IRGC 83792-1	IRIS 313-12093	indx
1407	KARUNJEERAGA SAMBA::IRGC 49774-1	IRIS 313-11414	indx
1408	KARUTHA SEENATI::IRGC 15515-2	IRIS 313-10718	aus
1410	KASHA::IRGC 83865-1	IRIS 313-12094	aro
1411	KASHMIRI::IRGC 83002-1	IRIS 313-12079	ind3
1412	KASIGNAYAN::IRGC 82788-1	IRIS 313-12073	trop1
1413	KATAKCHIKON::IRGC 25880-1	IRIS 313-10963	aus
1414	KATSIYAM TABAO::IRGC 52855-1	IRIS 313-11463	indx		1
1415	KATUMANI::IRGC 69695-1	IRIS 313-11779	ind3
1416	KATUNG::IRGC 71536-1	IRIS 313-8811	ind3
1417	KATY::IRGC 77140-1	IRIS 313-8285	trop1
1418	KAUK HNYINGWA::IRGC 97487-1	IRIS 313-12287	ind3
1419	KAUK PAHLING::IRGC 95823-2	IRIS 313-12266	trop2
1420	KAUN TREI::IRGC 79194-1	IRIS 313-11999	ind3
1422	KAVIVARI SAMBA::IRGC 28597-2	IRIS 313-11040	indx
1423	KAYANGYA D 402::IRGC 7927-2	IRIS 313-10575	indx
1425	KAZALSAIL::IRGC 37161-2	IRIS 313-11205	ind2
1426	KCD1	CX349	indx
1427	KE SHU BAI::IRGC 72183-1	IRIS 313-11867	ind1A		1
1428	KEDOT::IRGC 66568-1	IRIS 313-8291	ind3
1429	KEERIPALA CHILL PADDY::IRGC 49790-1	IRIS 313-8559	ind2
1430	KELIRENY::IRGC 78426-1	IRIS 313-10102	ind2
1431	KELUODUO B	B179	temp
1433	KENCANA RANDAH::IRGC 43709-2	IRIS 313-11319	ind3
1434	KENDINGA 5 (H)::IRGC 60310-1	IRIS 313-8439	trop1
1435	KENTJANA MAHANG::IRGC 17818-1	IRIS 313-10778	ind3
1436	KEO LAI::IRGC 29969-2	IRIS 313-11090	ind3
1437	KERAN DUKUH::IRGC 17822-2	IRIS 313-10779	ind3
1438	KEREN FENHO::IRGC 56735-1	IRIS 313-8687	trop1
1439	KERIBAREFOR::IRGC 78454-1	IRIS 313-11983	ind2		1
1441	KETAN DONGGO::IRGC 54201-1	IRIS 313-9301	trop1
1442	KETAN GUNDIL::IRGC 24568-1	IRIS 313-10936	trop1
1443	KETAN KUNANG KUNENG::IRGC 48730-1	IRIS 313-8831	ind3
1444	KETAN LALER::IRGC 17897-1	IRIS 313-10780	trop1
1445	KETAN LEMBAYUNGAN::IRGC 35745-2	IRIS 313-11183	trop1
1446	KETAN MENAH::IRGC 48733-1	IRIS 313-10152	trop1
1447	KETAN MLANTING::IRGC 17916-1	IRIS 313-10781	trop1
1449	KETAN NARIS::IRGC 17925-2	IRIS 313-10782	ind3
1450	KETAN OSOG::IRGC 17929-1	IRIS 313-10783	trop1
1451	KETAN PAPAH AREN::IRGC 16467-1	IRIS 313-10740	trop1
1452	KETAN PELERN::IRGC 16468-1	IRIS 313-10741	trop1
1453	KETAN RASO::IRGC 27154-1	IRIS 313-10998	indx
1454	KETAN SAPI::IRGC 17954-2	IRIS 313-10784	trop1
1455	KETAN SERANG::IRGC 14615-1	IRIS 313-9590	ind3
1456	KETAN SLAWI::IRGC 17963-1	IRIS 313-10785	trop1
1457	KETAN URANG::IRGC 17980-1	IRIS 313-10786	ind3
1458	KEYA NUNIA::IRGC 46117-2	IRIS 313-11362	aro
1459	KH 998::IRGC 16948-2	IRIS 313-10754	indx		1
1461	KHAI DO::IRGC 12903-2	IRIS 313-10679	trop2
1462	KHAMA 1183::IRGC 37685-2	IRIS 313-11216	aus
1463	KHAN THAI DO::IRGC 12990-1	IRIS 313-10681	ind3
1464	KHAO' DAENG HAWM::IRGC 71001-1	IRIS 313-11831	trop2
1465	KHAO' HAWM::IRGC 78257-1	IRIS 313-8985	ind3
1466	KHAO' NAN::IRGC 74981-1	IRIS 313-11922	trop2
1467	KHAO' NGAW::IRGC 74985-1	IRIS 313-11923	trop2
1468	KHAO' NOK 4::IRGC 65932-1	IRIS 313-11706	ind3		1
1469	KHAO' PAWM::IRGC 64416-2	IRIS 313-11681	ind3		1
1470	KHAO' SIM::IRGC 24094-1	IRIS 313-10928	ind3
1471	KHAO BAI SRI::IRGC 6110-2	IRIS 313-10524	ind3
1472	KHAO BAWNG::IRGC 61260-1	IRIS 313-11608	ind3
1473	KHAO BUN MI::IRGC 64366-2	IRIS 313-11680	ind3
1474	KHAO CHUAN CHOM 452::IRGC 36571-1	IRIS 313-9567	ind3
1475	KHAO DAM::IRGC 29481-3	IRIS 313-11073	trop2
1476	KHAO DAWK MALI 105	CX154	ind3		1
1477	KHAO DAWK MALI 105::IRGC 27748-2	IRIS 313-8253	ind3		1
1478	KHAO DAWK MALI TIA::IRGC 47773-2	IRIS 313-11386	ind3		1
1479	KHAO GAHB BUA::IRGC 74937-1	IRIS 313-11921	ind3
1480	KHAO GRADOOK CHAHNG::IRGC 17111-1	IRIS 313-9032	ind1B
1481	KHAO HAE::IRGC 29773-3	IRIS 313-11085	indx		1
1482	KHAO KAI::IRGC 78251-1	IRIS 313-9281	ind3
1483	KHAO KHOT::IRGC 93892-1	IRIS 313-12242	trop2
1484	KHAO KO RAOH::IRGC 71208-1	IRIS 313-11836	ind3
1485	KHAO KUM PAR::IRGC 57966-1	IRIS 313-11542	admix
1486	KHAO LEUANG RAI::IRGC 48168-1	IRIS 313-9121	ind2
1487	KHAO LOUANG::IRGC 107770-1	IRIS 313-12351	trop2
1488	KHAO MAK KHAM::IRGC 29533-1	IRIS 313-11074	ind3
1489	KHAO MON::IRGC 60764-1	IRIS 313-9182	indx		1
1490	KHAO NAHNG PRUNG::IRGC 71220-1	IRIS 313-11837	ind3		1
1491	KHAO NAM YEN::IRGC 29546-2	IRIS 313-11075	japx
1492	KHAO NON::IRGC 30051-1	IRIS 313-11091	indx		1
1494	KHAO PA::IRGC 85972-1	IRIS 313-12130	ind3
1495	KHAO PAH 8-5-38::IRGC 36587-1	IRIS 313-11194	ind3
1496	KHAO PHAE HOM::IRGC 23518-2	IRIS 313-10921	indx
1497	KHAO PLAH LAI NAK::IRGC 65941-1	IRIS 313-8870	ind3
1498	KHAO PONG AEV::IRGC 29820-1	IRIS 313-9198	ind3
1499	KHAO PRAHJIN::IRGC 64420-1	IRIS 313-8702	ind3
1500	KHAO SAHKORN::IRGC 65948-1	IRIS 313-11707	ind3
1501	KHAO SETTI::IRGC 77084-1	IRIS 313-11962	ind3
1502	KHAO TAM::IRGC 30085-2	IRIS 313-11093	trop2		1
1503	KHAO THAMA::IRGC 29838-2	IRIS 313-11086	ind3
1504	KHAO THI RATE::IRGC 58041-1	IRIS 313-8793	ind3
1505	KHAO YAI GUANG::IRGC 65972-1	IRIS 313-11708	ind3
1506	KHAO::IRGC 107359-1	IRIS 313-12344	trop2
1507	KHAOSAING::IRGC 70746-2	IRIS 313-11817	indx
1508	KHARSU 80::IRGC 28016-1	IRIS 313-8398	aus
1509	KHASAR	CX143	aro
1510	KHAU DANH::IRGC 73201-1	IRIS 313-11893	indx
1511	KHAU TRA BONG::IRGC 78342-1	IRIS 313-8578	trop2
1512	KHAW KAR 13::IRGC 36711-1	IRIS 313-11195	trop2
1513	KHAYANGYA D 34-181::IRGC 5861-2	IRIS 313-10518	indx
1514	KHAZAR	CX27	indx
1515	KHEJURTHUPI::IRGC 46137-2	IRIS 313-11363	ind2
1516	KHIE TOM::IRGC 95601-1	IRIS 313-12263	ind3
1517	KHIRPULI::IRGC 46143-1	IRIS 313-11364	indx
1518	KHMAO KDET::IRGC 81278-1	IRIS 313-12037	ind3
1519	KHSAY VENG::IRGC 22915-1	IRIS 313-10903	ind3
1520	KHUDWANI ACC 202::IRGC 34154-1	IRIS 313-11156	japx
1521	KIKUBA::IRGC 70722-1	IRIS 313-11814	ind3
1522	KILANG MEDU::IRGC 25442-1	IRIS 313-10952	trop1
1523	KILOMBERO::IRGC 69698-1	IRIS 313-11780	ind3		1
1524	KINANDANG BUSIKSIK::IRGC 74607-1	IRIS 313-9389	trop1
1525	KINANDANGPATONG	CX248	trop1
1526	KINTOMAN (TOD DOY)::IRGC 53146-1	IRIS 313-11473	trop1
1527	KINUGASAWASE::IRGC 2609-1	IRIS 313-10469	temp
1528	KITRANA 1007::IRGC 68517-1	IRIS 313-10026	ind2
1529	KN 1 B 361-1-8-6-9::IRGC 46974-1	IRIS 313-9924	indx		1
1530	KOCHUM::IRGC 64906-1	IRIS 313-11690	admix
1531	KODIA PHUL::IRGC 52168-1	IRIS 313-11449	indx
1532	KOGOMG 1-1	CX382	ind1B
1533	KOGONI 91-1::C1	IRIS 313-7719	indx		1
1534	KOIYA DIGHA::IRGC 63517-1	IRIS 313-9445	admix
1535	KOLA MUCHI::IRGC 26384-2	IRIS 313-10975	ind2
1536	KOLAMBA::IRGC 52456-1	IRIS 313-11456	aus
1537	KOLITONDO::IRGC 66497-1	IRIS 313-8681	ind3
1538	KOLONGI BAO::IRGC 24135-2	IRIS 313-10929	ind2
1539	KOLUBA::IRGC 30463-1	IRIS 313-11098	ind3
1540	KOMALIOKO::IRGC 69958-1	IRIS 313-11793	ind2
1541	KOMPIT::IRGC 73716-1	IRIS 313-11903	trop1
1542	KON SIM::IRGC 95626-1	IRIS 313-12265	trop2
1543	KONAMANI::IRGC 49806-1	IRIS 313-11416	ind2
1544	KONG KHSACH BANG KATT::IRGC 75350-1	IRIS 313-11935	ind3
1545	KONG MARETH 4 T 1::IRGC 7248-1	IRIS 313-10557	ind3
1546	KONTOL 86::IRGC 14281-1	IRIS 313-9070	ind3
1547	KONYAN::IRGC 66931-1	IRIS 313-11724	ind3
1548	KOPANCSI KEREK::IRGC 9305-1	IRIS 313-9811	temp
1549	KORASISI::IRGC 5285-1	IRIS 313-9505	ind1A
1550	KORR::IRGC 30751-1	IRIS 313-9297	trop1
1551	KORTIK KAIKA::IRGC 31841-1	IRIS 313-11116	aus
1552	KOSAGI::IRGC 57692-1	IRIS 313-8769	trop1
1553	KOTHMALLI KARUPPAN::IRGC 7842-1	IRIS 313-10572	indx
1554	KOTO OURA S 5::IRGC 15155-1	IRIS 313-10712	trop1
1555	KOTODESHI::IRGC 60982-1	IRIS 313-11600	ind2
1556	KOTTEYARAN::IRGC 47383-1	IRIS 313-8660	ind2
1557	KOUINONEPOU::IRGC 56663-1	IRIS 313-11524	trop1
1558	KOUPENEDOU KOUBOURY::IRGC 16011-1	IRIS 313-10727	ind3		1
1559	KOYRA::IRGC 77267-1	IRIS 313-8283	aus
1560	KR200	CX388	ind1B	1
1561	KREM KRAHAM::IRGC 22981-2	IRIS 313-10904	ind3
1562	KUATEK::IRGC 14285-1	IRIS 313-9210	ind3		1
1563	KUJAM KURIT::IRGC 81477-1	IRIS 313-12046	ind3		1
1564	KUL REUSEI::IRGC 82308-1	IRIS 313-12058	ind3
1565	KULA KARUPPAN::IRGC 55328-1	IRIS 313-9968	indx
1566	KULON::GERVEX 1473-C1	IRIS 313-8155	japx
1567	KUMRI::IRGC 37182-2	IRIS 313-11206	indx
1568	KUNENG::IRGC 71545-1	IRIS 313-8492	ind3
1569	KUNJUKUNJU::IRGC 75448-1	IRIS 313-11937	indx
1570	KUOL DAUN THNONG::IRGC 22986-1	IRIS 313-10905	ind3
1571	KURKARUPPAN::IRGC 15449-1	IRIS 313-9861	aus
1572	KURULU WEE (WHITE)::IRGC 66518-1	IRIS 313-8342	aus
1573	KURULUTUDU::IRGC 36304-1	IRIS 313-8925	ind2
1574	KUSHIARA::IRGC 34709-1	IRIS 313-9174	ind2
1575	KUSUM KATIKI::IRGC 59099-1	IRIS 313-11565	ind2
1576	KUTAI PAYA::IRGC 19528-1	IRIS 313-8723	ind3
1577	KUTTA::IRGC 52184-1	IRIS 313-8924	ind2
1578	KWANG LU AI 4::IRGC 28480-2	IRIS 313-11039	ind1A
1580	KYAIN WAR ME DONE::IRGC 82819-1	IRIS 313-12074	aro
1581	KYAUK KYI::IRGC 82773-1	IRIS 313-12072	indx
1582	KYUN TAW SEIN::IRGC 58072-1	IRIS 313-11543	ind3
1583	KYUUSHUU::IRGC 74558-1	IRIS 313-10082	trop1
1584	L 10595::IRGC 68109-1	IRIS 313-11750	indx
1585	L 10833::IRGC 68121-1	IRIS 313-11751	indx
1586	L 205::GERVEX 1659-C1	IRIS 313-8192	trop1
1587	L 301B	B150	ind1A
1588	LAANG::IRGC 79258-1	IRIS 313-12000	ind3
1589	LAB::IRGC 107468-1	IRIS 313-12346	trop2
1590	LABRA::IRGC 74757-1	IRIS 313-9547	ind2
1591	LACASSINE::GERVEX 1660-C1	IRIS 313-8193	trop1
1592	LAI DAM::IRGC 107490-1	IRIS 313-12347	trop2
1593	LAI HANG HMA::IRGC 29608-2	IRIS 313-11077	trop2
1594	LAI HIN::IRGC 99305-1	IRIS 313-12313	trop2
1595	LAI NOK KHA::IRGC 29604-2	IRIS 313-11076	ind3
1596	LAI YIP ZIM::IRGC 4955-1	IRIS 313-8454	ind1A
1597	LAITRA::GERVEX 8400-C1	IRIS 313-7720	ind2
1598	LAKHA KUAR::IRGC 74760-1	IRIS 313-11919	ind2
1599	LAKHSMI DIGHA::IRGC 26390-2	IRIS 313-10976	aus
1600	LAL AMAN 207::IRGC 37754-1	IRIS 313-11217	aro
1601	LAL MOTI::IRGC 82168-1	IRIS 313-12055	aus
1602	LAL SAR::IRGC 16185-1	IRIS 313-10735	aus
1603	LAL TAURA::IRGC 35017-1	IRIS 313-11170	aus
1604	LALANGIT::IRGC 28715-1	IRIS 313-11046	trop1
1605	LALDIGHA::IRGC 53541-1	IRIS 313-11487	ind2
1606	LALI GURMATIA::IRGC 70854-1	IRIS 313-11828	ind2
1607	LALKA (LAL DHAN)::IRGC 64946-1	IRIS 313-10010	ind2
1608	LALSAITA::IRGC 43915-1	IRIS 313-8789	aus
1609	LAM BOUN::IRGC 91525-1	IRIS 313-12222	ind3
1610	LAMUJIA	B241	trop2
1611	LANDEO::IRGC 27164-1	IRIS 313-10999	trop1
1612	LANG QIAN CHE::IRGC 59730-1	IRIS 313-11577	ind1A
1613	LANJALI::IRGC 46236-2	IRIS 313-11365	indx
1614	LANNAB::IRGC 26936-2	IRIS 313-10993	trop1
1615	LAOGUANGTOU 83	B070	japx
1616	LAOHONGDAO	B103	temp
1617	LAOZAOGU	B246	indx		1
1618	LAOZAOGU::IRGC 93444-1	IRIS 313-12236	ind1A
1619	LARA BORO::IRGC 79342-1	IRIS 313-12002	aus
1620	LARHA MUGAD::IRGC 52339-1	IRIS 313-8568	ind2
1622	LASAT PUTIH::IRGC 44076-1	IRIS 313-8955	trop1
1623	LATA MONA::IRGC 49333-1	IRIS 313-8349	ind2
1624	LATIJHABAR::IRGC 61991-1	IRIS 313-11629	aus
1626	LAWA AN::IRGC 44544-2	IRIS 313-11337	trop1
1627	LAWANGAI::IRGC 49850-2	IRIS 313-11417	admix
1629	LEAD::IRGC 5805-1	IRIS 313-9791	indx
1630	LEIHUOZHAN	B259	ind1A
1631	LEK::IRGC 40199-1	IRIS 313-8911	admix
1632	LEKATAN::IRGC 71554-1	IRIS 313-8894	trop1
1633	LEMAK RUSA::IRGC 81486-1	IRIS 313-12047	ind3		1
1634	LEMONT	CX77	trop1
1635	LEMUNGSIR::IRGC 18116-1	IRIS 313-10788	trop1
1636	LENGGANG GENUK BULU::IRGC 18119-1	IRIS 313-10789	trop1
1637	LENGSHUIGU 2	B109	japx
1638	LENGSHUINUO	B148	japx
1639	LENJA MURALI::IRGC 66815-1	IRIS 313-9661	aus
1640	LENKIBE-N::IRGC 11216-1	IRIS 313-10645	trop1
1641	LEONG ORN 4135::IRGC 14087-1	IRIS 313-8468	ind3		1
1642	LEP HED::IRGC 11917-1	IRIS 313-10660	trop2
1643	LETYONE::IRGC 70753-1	IRIS 313-11818	indx
1644	LEUANG 28-1-87::IRGC 874-1	IRIS 313-9114	indx
1645	LEUANG AWN::IRGC 48257-1	IRIS 313-8785	ind3
1646	LEUANG CHAIYAPHUM::IRGC 78266-1	IRIS 313-9020	ind3
1647	LEUANG DAM::IRGC 78267-1	IRIS 313-8895	ind3
1648	LEUANG GLIANG::IRGC 71271-1	IRIS 313-9123	trop2
1649	LEUANG KHAJAWN::IRGC 66014-1	IRIS 313-11709	ind3
1650	LEUANG LAI MAE PRAJAN::IRGC 71279-1	IRIS 313-9209	ind3
1651	LEUANG MAI::IRGC 66019-2	IRIS 313-11710	ind3
1652	LEUANG PRA TAHN::IRGC 48292-2	IRIS 313-11389	ind3
1653	LEUANG SAWED::IRGC 78268-1	IRIS 313-9406	ind3
1654	LEUANG TAWNG SOOK::IRGC 24394-1	IRIS 313-9286	ind3
1655	LEUANG YAI 2 B 72::IRGC 882-1	IRIS 313-9116	ind3
1656	LEUANG YAI 29-12-2::IRGC 881-1	IRIS 313-9115	ind3
1657	LEUANG YAI 29-12-46::IRGC 24397-1	IRIS 313-9119	ind3
1658	LEUANG YAI 344::IRGC 651-1	IRIS 313-9112	ind3		1
1659	LEUANG::IRGC 90000-1	IRIS 313-12200	trop2
1660	LEUM DERN::IRGC 71288-1	IRIS 313-11838	ind3
1661	LG 10178::IRGC 98526-1	IRIS 313-12301	indx
1662	LG 10344::IRGC 99789-1	IRIS 313-12321	trop2
1663	LG 4153::IRGC 98528-1	IRIS 313-12302	ind3		1
1664	LG 9274::IRGC 98715-1	IRIS 313-12303	indx
1665	LG 944::IRGC 86000-1	IRIS 313-12131	ind3
1666	LI TOU ZHAN::IRGC 78550-1	IRIS 313-11985	indx
1667	LIANG GUANG::IRGC 78551-1	IRIS 313-11986	ind1A
1668	LIGEN 2::IRGC 82398-1	IRIS 313-12059	temp
1669	LIGUNGTUNG::IRGC 38786-1	IRIS 313-11234	indx
1670	LIJIAN 942::IRGC 82399-1	IRIS 313-12060	japx
1672	LIM MA NO MA KHIN NYUNT::IRGC 78917-1	IRIS 313-11993	indx
1673	LIMA::IRGC 81487-1	IRIS 313-12048	ind3
1674	LIMBAYAN::IRGC 71556-1	IRIS 313-9558	trop1
1675	LIMING B	B154	temp
1676	LINANGAN::IRGC 47255-2	IRIS 313-11381	ind3
1677	LING TA 150::IRGC 1106-1	IRIS 313-10452	ind1A
1678	LINPAN CHAW::IRGC 58087-1	IRIS 313-11544	indx
1679	LINYITANGDAO	CX54	indx
1680	LIONG ORN::IRGC 38875-2	IRIS 313-11236	ind3
1681	LITCHIKIANG::IRGC 7287-1	IRIS 313-10558	temp
1682	LIU HE XI HE::IRGC 76661-1	IRIS 313-11949	ind1A
1683	LIU LI YOU::IRGC 72198-1	IRIS 313-11868	ind1A
1684	LIU TIAO XIAN::IRGC 72758-1	IRIS 313-11881	ind1A
1685	LIU XU::IRGC 109232-1	IRIS 313-10239	indx		1
1686	LIUSHA 1	B112	ind1A
1687	LIUSHIZAO	B163	ind1A
1688	LIUYENIAN	B213	ind1A
1689	LIXINGENG	B117	temp
1690	LOBANG (WHITE)::IRGC 44548-2	IRIS 313-11338	indx
1691	LOC TRANG MUON::IRGC 73216-1	IRIS 313-11894	indx
1692	LOCAL BHAT::IRGC 52343-1	IRIS 313-11452	aus
1693	LOCAL::IRGC 53300-1	IRIS 313-11478	ind2
1694	LOHAMBITRO::IRGC 69857-1	IRIS 313-9742	trop1
1695	LOLAWAJI::IRGC 18131-1	IRIS 313-10790	trop1
1696	LOMELLINO::GERVEX 83-C1	IRIS 313-8033	temp
1697	LOMPUG::IRGC 71559-1	IRIS 313-8883	japx
1698	LONG GE 33::IRGC 63705-1	IRIS 313-11666	indx
1699	LONG KHI KRAI::IRGC 64490-1	IRIS 313-9006	ind3
1700	LONG MA::IRGC 11867-1	IRIS 313-10659	ind3
1701	LORD::GERVEX 127-C1	IRIS 313-8049	japx
1702	LOROI::IRGC 27567-1	IRIS 313-11017	aus
1703	LOTO::GERVEX 104-C1	IRIS 313-8039	temp
1704	LOUK NOK::IRGC 107599-1	IRIS 313-12348	trop2
1705	LOUK PASOM::IRGC 98136-1	IRIS 313-12297	indx
1706	LU MAO ZHAN::IRGC 68159-1	IRIS 313-8889	indx
1707	LUA CHAN HUONG::IRGC 16800-1	IRIS 313-9342	ind3
1708	LUA CHUM::IRGC 16840-1	IRIS 313-10751	indx
1709	LUA DEN MUA::IRGC 7185-1	IRIS 313-10556	ind3
1710	LUA DUC::IRGC 16718-1	IRIS 313-10748	indx
1711	LUA HUONG T 1::IRGC 7082-2	IRIS 313-10555	ind3
1712	LUA NEP 4416::IRGC 23006-1	IRIS 313-10906	ind3
1713	LUAN DAO::IRGC 59762-1	IRIS 313-11578	temp
1714	LUBANG PUTI::IRGC 5429-1	IRIS 313-10513	indx
1715	LUBUK LINGGAU::IRGC 20000-2	IRIS 313-10842	ind3
1716	LUCAIHAO	B208	ind1A
1717	LUDI GOCHYA::IRGC 26504-2	IRIS 313-10982	ind2
1718	LUKE 3	B121	ind1A
1719	LUO AI ZAO 3::IRGC 63730-1	IRIS 313-11667	ind1A
1720	LUO SI ZHAN::IRGC 67211-1	IRIS 313-11728	ind3		1
1721	LUSITO IRRADIADO 859-85-2::GERVEX 1676-C1	IRIS 313-8208	temp
1722	LUXOR::GERVEX 1662-C1	IRIS 313-8195	japx
1723	LUYIN 46	CX304	indx
1724	LWANKHAN::IRGC 33330-1	IRIS 313-11133	ind3
1725	LX2007	CX303	indx
1726	M 102::IRGC 76307-1	IRIS 313-8502	temp
1727	M 142::IRGC 35054-1	IRIS 313-11171	aus
1728	M 203::IRGC 76309-1	IRIS 313-8444	temp
1729	M 6034-1::IRGC 68193-1	IRIS 313-11752	ind1A
1730	M 7::IRGC 34281-1	IRIS 313-8665	temp
1732	M401	CX78	temp
1733	MA EUE::IRGC 64502-1	IRIS 313-11682	ind3		1
1734	MA WEI ZHAN::IRGC 72220-1	IRIS 313-11869	ind1A
1735	MA YOO::IRGC 73507-1	IRIS 313-11898	ind3
1736	MACAN BINUNDOK::IRGC 8245-1	IRIS 313-9243	indx
1737	MACAN SAPAC::IRGC 5212-2	IRIS 313-10511	ind3
1738	MACAPAGAL::IRGC 52927-1	IRIS 313-11467	ind3
1739	MADHUKAR	CX155	ind2
1740	MADHUWA KARIA::IRGC 16138-2	IRIS 313-10732	aro
1741	MADINIKA 1329::GERVEX 8366-C1	IRIS 313-7725	ind2
1742	MADISA::IRGC 27568-1	IRIS 313-11018	aus
1743	MAE HANG::IRGC 81615-2	IRIS 313-12049	ind3
1744	MAE HAWM::IRGC 61283-1	IRIS 313-11609	ind3
1745	MAE MAI LUD NI::IRGC 66065-1	IRIS 313-9062	ind3
1746	MAE YEU::IRGC 64509-1	IRIS 313-9575	ind3
1747	MAEKJO::IRGC 77666-1	IRIS 313-10097	temp
1748	MAGSIING::IRGC 5211-1	IRIS 313-10510	indx
1749	MAGU::IRGC 97027-1	IRIS 313-12275	indx
1750	MAGUZI	B102	temp
1751	MAHA CHAI::IRGC 73517-1	IRIS 313-11899	indx
1752	MAIRUL::IRGC 27170-1	IRIS 313-11000	ind3
1753	MAK BOUAP::IRGC 30106-3	IRIS 313-11094	trop2
1754	MAK EA NAM::IRGC 30131-2	IRIS 313-11095	ind3
1755	MAK KHEUA DENG::IRGC 107709-1	IRIS 313-12349	trop2
1756	MAK KHEUA KANG::IRGC 107712-1	IRIS 313-12350	trop2
1757	MAK KHEUA::IRGC 11628-1	IRIS 313-10653	trop2
1758	MAK NAM::IRGC 12940-2	IRIS 313-10680	ind3
1759	MAKALIOKA STANDARD::IRGC 12768-1	IRIS 313-8595	ind2
1760	MAKALIOKA::IRGC 12781-2	IRIS 313-10678	ind2
1761	MAKALIOKA::IRGC 376-1	IRIS 313-9709	ind2
1762	MAKALIOKA::IRGC 97193-1	IRIS 313-12280	indx
1763	MAKARANDASAIL::IRGC 46289-2	IRIS 313-11367	ind2
1764	MAKRO::IRGC 74763-1	IRIS 313-9258	ind2
1765	MALAGASY::IRGC 69717-1	IRIS 313-11782	ind2
1766	MALAGKIT (ITIM)::IRGC 96124-1	IRIS 313-12272	trop1
1767	MALAGKIT (PINELIPE)::IRGC 67444-1	IRIS 313-11736	trop1
1768	MALAIHONG	B010	ind1A
1769	MALANDI 2::IRGC 19454-2	IRIS 313-10831	trop1
1770	MALASAY::IRGC 19456-1	IRIS 313-10832	trop1
1771	MALCHI::IRGC 61004-1	IRIS 313-11602	aus
1772	MALIKULI::IRGC 76237-1	IRIS 313-11945	ind2
1773	MALOBA (DISSI ROUGE)::IRGC 75700-1	IRIS 313-11940	indx		1
1774	MALOGBANA::IRGC 16086-1	IRIS 313-10729	admix
1775	MAMA TABALI::IRGC 69720-1	IRIS 313-11783	indx
1776	MAMAGU	B260	ind1A
1777	MAMAS::IRGC 16503-1	IRIS 313-10742	ind3		1
1778	MAMON::IRGC 30792-1	IRIS 313-11100	trop1
1779	MAMORIAKA 114::GERVEX 5176-C1	IRIS 313-7728	ind2
1780	MAMORIAKA::IRGC 68672-1	IRIS 313-9732	ind2
1781	MAMORIAKA::IRGC 77867-1	IRIS 313-11977	indx
1782	MAN TIAN QING::IRGC 72776-1	IRIS 313-11882	ind1A
1783	MANARE (PHOM)::IRGC 61437-1	IRIS 313-11615	ind3
1784	MANAUTHUKHA	CX32	japx
1785	MANDASHERPO::IRGC 64913-1	IRIS 313-8519	trop2
1786	MANGGE::IRGC 25019-1	IRIS 313-10946	trop1
1787	MANGSUR::IRGC 18187-1	IRIS 313-10791	ind3		1
1788	MANONGAZATO::IRGC 77876-1	IRIS 313-10099	trop1
1789	MANSARA DHAN::IRGC 86940-1	IRIS 313-12139	aus
1790	MANSAT 3::IRGC 33341-1	IRIS 313-11134	indx
1791	MANUS::IRGC 71570-1	IRIS 313-9102	ind3		1
1792	MANYALOJOPOIHUN::IRGC 63350-1	IRIS 313-11658	trop1
1793	MAO ZHA NUO::IRGC 70335-1	IRIS 313-11803	temp
1794	MARAGBE::IRGC 69263-1	IRIS 313-8391	ind2
1795	MARAMAY::IRGC 82628-1	IRIS 313-12066	ind3
1796	MARANHAO BRANCO::IRGC 50503-1	IRIS 313-11428	trop1
1798	MARECH S V R::IRGC 23011-2	IRIS 313-10907	ind3
1799	MARENY::GERVEX 535-C1	IRIS 313-8090	temp
1800	MARHARORA::IRGC 63511-1	IRIS 313-11663	admix
1801	MARIA GAKIT::IRGC 57070-1	IRIS 313-11532	trop1
1802	MAS::IRGC 48758-1	IRIS 313-11396	trop1
1803	MATALI::IRGC 49891-2	IRIS 313-11418	ind2
1804	MATATAG2	CX399	ind1B
1805	MATHOLUWA::IRGC 8901-1	IRIS 313-10609	indx
1806	MATI CHAL::IRGC 26399-2	IRIS 313-10977	ind2
1807	MATIANG::IRGC 18220-1	IRIS 313-10792	ind3
1808	MAUNG NYO::IRGC 33351-2	IRIS 313-11135	ind3
1809	MAVOLATSIKA::IRGC 83137-1	IRIS 313-12082	ind2
1810	MAYAS PUTIH::IRGC 43727-2	IRIS 313-11320	ind3
1811	MAYATAUNG::IRGC 95957-1	IRIS 313-12268	indx
1812	MAYBELLE::IRGC 78629-1	IRIS 313-9363	trop1
1813	MBEIMBEIHUN::IRGC 69730-1	IRIS 313-11784	ind1B
1815	MEE::IRGC 107773-1	IRIS 313-12352	trop2
1816	MEI FENG 9::IRGC 63735-1	IRIS 313-10168	indx
1817	MEI LIU ZAO 5::IRGC 67231-1	IRIS 313-11729	indx
1818	MEIHUANUO	B261	ind1A
1819	MEJANES 2::GERVEX 1560-C1	IRIS 313-8170	japx
1820	MEKENZIE SMALL::IRGC 49895-1	IRIS 313-9935	ind2
1821	MELABOH::IRGC 66597-1	IRIS 313-8493	ind3
1822	MELAS::GERVEX 1684-C1	IRIS 313-8214	japx
1823	MELEKE::IRGC 56823-1	IRIS 313-9989	ind3
1824	MELIK::IRGC 18238-2	IRIS 313-10793	trop1
1825	MENAHARA 505::IRGC 68709-1	IRIS 313-11760	ind2
1827	MENDUNGAN::IRGC 18245-1	IRIS 313-10794	trop1
1828	MENGGUANDAMAGU	CX319	indx
1829	MENJIADING 2	B229	indx
1830	MENJIAGAO 1	B227	indx
1831	MENTIK TJERE BELUT::IRGC 18254-1	IRIS 313-8368	indx
1832	MERLE::GERVEX 1685-C1	IRIS 313-8215	indx
1833	MESTRE::GERVEX 1082-C1	IRIS 313-8121	japx
1834	MHARAKA::IRGC 70612-1	IRIS 313-11809	aus
1835	MI GU::IRGC 76687-1	IRIS 313-11950	ind1A
1836	MIAO ZHAN::IRGC 76691-1	IRIS 313-11951	ind1A
1837	MIARA::GERVEX 129-C1	IRIS 313-8050	temp
1838	MILAGROSA, ZAWA BANDAY	CX59	aro
1839	MILAGROSA::IRGC 44634-2	IRIS 313-11339	ind2
1840	MILYANG 30::IRGC 46977-1	IRIS 313-9925	ind1B		1
1841	MILYANG 77::IRGC 69340-1	IRIS 313-10040	ind1B		1
1842	MILYANG23	CX29	admix
1843	MIN KE ZHAN::IRGC 72230-1	IRIS 313-10191	ind1A		1
1844	MIN ZAO 6::IRGC 63772-1	IRIS 313-10170	ind1A
1845	MINANOK::IRGC 44637-2	IRIS 313-11340	trop1
1846	MINATANDA::IRGC 74613-1	IRIS 313-8594	trop1
1848	MINDANAO::IRGC 44642-2	IRIS 313-11341	ind3		1
1849	MINGHUI 63	CX145	indx	1
1850	MINH SOC (CAMBODIA)::IRGC 16731-2	IRIS 313-10749	ind3
1851	MITSANGANAHIJERY::GERVEX 8316-C1	IRIS 313-7959	trop1
1852	MIUDO ROXO::IRGC 50517-1	IRIS 313-11429	trop1
1853	MLATI::IRGC 18278-1	IRIS 313-10795	trop1
1854	MOCHICA::IRGC 11070-1	IRIS 313-9825	ind2
1855	MODDAI KARUPPAN::IRGC 15465-1	IRIS 313-9862	ind2
1856	MOE GAUNG PYU::IRGC 58120-1	IRIS 313-11545	indx
1857	MOK::IRGC 107804-1	IRIS 313-12353	trop2
1858	MOLIZHANXUAN	CX394	ind1B
1859	MOLO::IRGC 81603-1	IRIS 313-10111	japx
1860	MOLOG::IRGC 18282-1	IRIS 313-10796	trop1
1861	MOLOK	CX129	trop1
1862	MOMI	B238	indx
1863	MON LAI::IRGC 85857-1	IRIS 313-12129	trop2		1
1864	MOND BA::IRGC 15813-2	IRIS 313-10723	ind2
1865	MONMINEUPLEU::IRGC 50873-1	IRIS 313-11435	trop1
1866	MONOLAYA	CX265	indx
1867	MOONOR::IRGC 59136-1	IRIS 313-11566	ind2
1868	MOROFIN::IRGC 56698-1	IRIS 313-8768	trop1
1869	MOROM::IRGC 23016-2	IRIS 313-10908	ind3
1870	MOROPOTOL::IRGC 3909-1	IRIS 313-10489	trop1
1871	MOSHI::IRGC 69737-1	IRIS 313-11785	ind3		1
1872	MOSHI::IRGC 70648-1	IRIS 313-11811	ind2
1873	MOSHI::IRGC 70730-1	IRIS 313-11815	ind3		1
1874	MOTANGA::IRGC 49242-2	IRIS 313-11401	aro
1875	MOTANGE PAHELLO LAULE::IRGC 16160-1	IRIS 313-10733	indx		1
1876	MOTIA::IRGC 28036-1	IRIS 313-11028	aus
1877	MOUI SAMBA::IRGC 75751-1	IRIS 313-11941	ind1B		1
1878	MOUSOIR::IRGC 15866-1	IRIS 313-10724	ind3
1879	MOVE (MOKOLE)::IRGC 69739-1	IRIS 313-10048	indx
1880	MOWANGGUNEIZA	B095	indx
1881	MR 136-1::IRGC 50707-1	IRIS 313-11433	ind1A		1
1882	MR 69::IRGC 60188-1	IRIS 313-11588	ind3
1883	MR106	CX68	indx
1885	MR185	CX30	ind1B
1886	MR19	CX317	temp
1887	MR39	CX316	admix
1888	MR77(SEBERANG )	CX70	indx
1889	MR84	CX156	indx
1890	MUANG TAY::IRGC 98382-1	IRIS 313-12299	trop2
1891	MUAY::IRGC 71318-1	IRIS 313-11839	ind3
1892	MUDALIGA WEE::IRGC 74706-1	IRIS 313-11916	ind2
1893	MUGA::GERVEX 1099-C1	IRIS 313-8123	temp
1894	MUGUANUO	B086	admix
1895	MUKKALA BAZAL::IRGC 77279-1	IRIS 313-8930	ind1B		1
1896	MULLIKURUVA::IRGC 77529-1	IRIS 313-9557	ind2
1897	MUNJI::IRGC 70928-1	IRIS 313-11829	temp
1898	MUOY KUM::IRGC 81314-1	IRIS 313-12038	ind3
1899	MURASAHITSUTSURI::IRGC 2493-1	IRIS 313-9769	temp
1900	MURGI BRINJ::IRGC 73109-1	IRIS 313-11889	indx
1901	MURUNGA::IRGC 15428-1	IRIS 313-10716	ind2
1902	MUSHKAN 340 A::IRGC 28073-1	IRIS 313-11029	aus
1903	MUTA GANJE::IRGC 26744-1	IRIS 313-9072	ind2
1905	MUTHA SAMBA::IRGC 49924-2	IRIS 313-11419	indx
1906	MUTTU SAMBA::IRGC 36333-1	IRIS 313-9039	ind2
1907	MUXIQIU	B071	temp
1908	N'YA NOFF::IRGC 69749-1	IRIS 313-11786	ind3
1909	N 22::IRGC 46459-1	IRIS 313-10150	aus
1910	N22	CX368	aus
1911	Na souan::IRGC 11889-1	IRIS 313-8638	ind3
1912	NABATED A SMAR	B038	temp
1913	NABESHI	IRIS 313-8927	trop2
1914	NACHIN ER 12::IRGC 14146-1	IRIS 313-8407	ind3
1915	NAGKAYAT::IRGC 584-1	IRIS 313-10440	temp
1916	NAH MOI::IRGC 48353-2	IRIS 313-11390	ind3		1
1917	NAHNG KHAO BOW::IRGC 57377-1	IRIS 313-11534	ind3
1919	NAKPUI::IRGC 67594-1	IRIS 313-11739	trop1
1920	NALA::IRGC 51247-1	IRIS 313-11441	trop1
1921	NALUMOOLAI KARUPAN::IRGC 8993-1	IRIS 313-9809	ind3
1922	NAM JAM::IRGC 75069-1	IRIS 313-11924	trop2
1923	NAM ROO::IRGC 66996-1	IRIS 313-10176	trop2
1924	NAM SA GUI 19	IRIS 313-8485	ind3
1925	NAN-29-2	CX49	temp
1926	NAN ERH AI 5::IRGC 34255-1	IRIS 313-11158	ind1A
1927	NAN JING XIAO DAO::IRGC 72236-2	IRIS 313-11870	ind1A
1928	NAN TE HAO::IRGC 59797-1	IRIS 313-9727	ind1A
1929	NAN TEO 14::IRGC 7304-1	IRIS 313-10561	ind1A
1930	NANE::IRGC 25035-1	IRIS 313-10947	ind3
1931	NANG SAU DO::IRGC 26243-1	IRIS 313-10970	ind3
1932	NANGAOGU	B268	indx
1933	NANIBRE::IRGC 16102-2	IRIS 313-10730	trop1
1934	NANJING 11	B059	ind1A
1935	NANOAY P.A	B037	trop1
1936	NANTEHAO	B062	ind1A
1937	NANXIONGZAOYOUZHAN	B210	ind1A		1
1938	NAPDAI::IRGC 52009-1	IRIS 313-11446	ind2
1939	NARIKEL BADI::IRGC 37550-1	IRIS 313-11213	aus
1940	NARUN::IRGC 18320-2	IRIS 313-10797	ind3
1941	NASAENG::IRGC 107818-1	IRIS 313-12354	indx
1942	NASAENG::IRGC 107819-1	IRIS 313-12355	indx
1943	NATEL BORO::IRGC 34749-1	IRIS 313-11163	aus
1944	NATURAL HYBRID C 33-8::IRGC 5929-1	IRIS 313-10520	indx
1946	NAZIRA SAIL::IRGC 77284-1	IRIS 313-9696	indx		1
1947	NCS 102::IRGC 51854-1	IRIS 313-11445	ind2
1948	NCS 194::IRGC 51932-1	IRIS 313-9605	ind1A
1949	NCS 237::IRGC 62202-1	IRIS 313-9492	ind2
1950	NCS 271 A::IRGC 62216-1	IRIS 313-11636	aus
1951	NCS 331::IRGC 62247-1	IRIS 313-11638	ind2
1952	NCS 349::IRGC 62257-1	IRIS 313-11639	indx
1953	NCS 458::IRGC 62290-1	IRIS 313-11640	ind2
1954	NCS 477::IRGC 62299-1	IRIS 313-11641	ind2
1955	NCS 599::IRGC 62373-1	IRIS 313-11642	ind2
1956	NCS 603 B::IRGC 62377-1	IRIS 313-11643	ind1B
1957	NCS 745::IRGC 62466-1	IRIS 313-11644	ind2
1958	NCS 766::IRGC 62478-1	IRIS 313-11645	ind2
1959	NCS 771 A::IRGC 62483-1	IRIS 313-11646	ind2		1
1960	NCS 809 A::IRGC 62502-1	IRIS 313-11647	ind2
1961	NCS 830::IRGC 62518-1	IRIS 313-11648	ind2
1962	NCS 840::IRGC 62530-1	IRIS 313-9516	ind2
1963	NCS 901 A::IRGC 62568-1	IRIS 313-11650	ind2
1964	NCS 964 C::IRGC 62604-1	IRIS 313-9400	indx
1965	NEANG AN::IRGC 81315-1	IRIS 313-12039	ind3
1966	NEANG CHAN::IRGC 23034-1	IRIS 313-10909	ind3
1967	NEANG CHEK::IRGC 83894-1	IRIS 313-12096	ind3
1968	NEANG LAU::IRGC 81328-1	IRIS 313-12040	ind3
1969	NEANG MAC::IRGC 23071-1	IRIS 313-10910	ind3		1
1970	NEANG MINH TONN::IRGC 75366-2	IRIS 313-11936	ind3
1971	NEANG MINH::IRGC 83897-1	IRIS 313-12097	ind3
1972	NEANG NARY::IRGC 23084-1	IRIS 313-10911	ind3
1973	NEANG SAATH K 45::IRGC 23109-2	IRIS 313-10912	ind3
1974	NELI::IRGC 66603-1	IRIS 313-8713	ind3
1975	NEP BA BONG TO::IRGC 17005-2	IRIS 313-10755	ind3
1976	NEP BUNG::IRGC 32207-1	IRIS 313-11119	indx
1977	NEP HOA VANG	IRIS 313-8690	japx
1978	NEP NGAU::IRGC 78369-1	IRIS 313-8735	japx
1981	NERICA-L-27	CX377	ind1B	1
1982	NERICA 1	CX371	trop1
1983	NERICA 2	CX372	trop1		1
1984	NERICA 8	CX373	trop1
1985	NERICA 9	CX374	trop1
1986	NEWREX::IRGC 64657-1	IRIS 313-9648	admix
1987	NG KARAN DE::IRGC 43489-1	IRIS 313-8536	ind3		1
1988	NGA CHAN HMWE::IRGC 58146-1	IRIS 313-11546	indx
1989	NGA CHEKH FAT::IRGC 97701-2	IRIS 313-12291	indx		1
1990	NGAKWE THETYIN::IRGC 33477-2	IRIS 313-11136	admix
1991	NGALONGYI::IRGC 33479-2	IRIS 313-11137	indx
1992	NGAM KON DAM::IRGC 98486-1	IRIS 313-12300	indx
1993	NGAN TIA::IRGC 13010-1	IRIS 313-10683	ind3
1994	NGASEIN THEEDAT (C 30)::IRGC 33504-2	IRIS 313-11138	ind3
1995	NGATSIN	B031	ind2
1996	NGWE TOE KYE::IRGC 97530-1	IRIS 313-12288	ind3
1997	NIA::IRGC 82728-1	IRIS 313-12071	trop2
1998	NIAO YAO::IRGC 5496-1	IRIS 313-8743	indx
1999	NIAW DAM::IRGC 48387-2	IRIS 313-11391	ind3
2000	NIAW KHAMIN::IRGC 40222-1	IRIS 313-11248	trop1
2001	NIAW KHIAW NGOO::IRGC 64563-1	IRIS 313-11683	ind3		1
2002	NIAW NAHK KRAD::IRGC 71352-1	IRIS 313-11840	ind3
2003	NIAW NARAI::IRGC 71353-1	IRIS 313-11841	ind3
2004	NIAW YUANG KHANUN::IRGC 71362-1	IRIS 313-11842	ind3
2005	NIBARI::IRGC 67742-1	IRIS 313-8731	ind2
2007	NIRA PRIETO::IRGC 51145-1	IRIS 313-11439	trop1
2008	NIRGUNI::IRGC 61127-1	IRIS 313-8757	ind2
2009	NKUMBAN NDINGO::IRGC 77718-1	IRIS 313-11974	ind3
2010	NOGO BELE 2::IRGC 18328-2	IRIS 313-10798	trop1
2011	NOINJO::IRGC 77669-1	IRIS 313-11973	temp
2012	NOK KOD::IRGC 11784-1	IRIS 313-10656	trop2		1
2013	NOLOS::IRGC 77285-1	IRIS 313-8733	ind2
2014	NON HAI::IRGC 29636-2	IRIS 313-11078	indx
2015	NON SPECIFIED	B267	indx
2016	NONA BOKRA	CX273	indx	1
2017	NONA BOKRA::IRGC 22710-C1	IRIS 313-7736	ind2
2018	NONG KE::IRGC 59807-1	IRIS 313-9468	temp
2019	NONGKEN 58	CX212	temp
2020	NOON SOUNG::IRGC 91956-1	IRIS 313-12224	ind3
2021	NORIN 21::IRGC 493-1	IRIS 313-10437	temp
2022	NORIN 6::IRGC 2633-1	IRIS 313-8755	temp
2023	NOROI::IRGC 31611-1	IRIS 313-8864	aus
2024	NOU::IRGC 81352-1	IRIS 313-12041	ind3
2025	NPT-100	CX385	ind1B	1
2026	NPT-114	CX386	indx
2027	NS 1515::IRGC 68947-1	IRIS 313-11762	ind2
2028	NS 1576::IRGC 68951-1	IRIS 313-10032	aro
2029	NS 199::IRGC 68864-1	IRIS 313-11761	ind2
2030	NS 252::IRGC 68878-1	IRIS 313-10030	ind2
2031	NSIC RC9 (APO)	CX235	indx		1
2032	NULI::IRGC 58824-1	IRIS 313-11558	ind2
2033	NWACHI MANINE::IRGC 33531-2	IRIS 313-11139	indx
2034	NX 3533::IRGC 63796-1	IRIS 313-9570	indx
2035	NYAE::IRGC 95302-1	IRIS 313-12262	trop2
2036	NYAO::IRGC 107091-1	IRIS 313-12340	trop2
2037	NYAULI::IRGC 88628-1	IRIS 313-12182	indx		1
2038	NYON::IRGC 107099-1	IRIS 313-12341	trop2
2039	O. SATIVA::IRGC 10164-2	IRIS 313-10628	ind2
2040	O. SATIVA::IRGC 12876-1	IRIS 313-9839	temp
2041	O. SATIVA::IRGC 16898-1	IRIS 313-10752	trop1
2042	O. SATIVA::IRGC 17083-1	IRIS 313-9882	indx
2043	O. SATIVA::IRGC 5779-1	IRIS 313-10516	indx
2044	OB CHUEY::IRGC 64568-1	IRIS 313-11684	ind3
2045	OEIRAS::IRGC 286-1	IRIS 313-9759	temp
2046	OM1706	CX80	ind1B
2047	OM997	CX37	ind1B	1
2048	ONOY::IRGC 55418-1	IRIS 313-8572	trop1
2049	OPALE::GERVEX 1667-C1	IRIS 313-8200	temp
2051	ORIONE::GERVEX 333-C1	IRIS 313-8068	indx
2052	OS 4	IRIS 313-8523	trop1
2053	OTA::GERVEX 1145-C1	IRIS 313-8124	japx
2054	OUSSANTHIABA::IRGC 16046-2	IRIS 313-10728	indx
2056	OVIBENAMPOTAKA + OVIBE + MAKALIOKA::IRGC 84756-1	IRIS 313-12118	ind2
2057	OYAK PAKANG::IRGC 55422-1	IRIS 313-11512	indx
2058	P 168::IRGC 1354-1	IRIS 313-10458	ind1A
2059	P 335::IRGC 69001-1	IRIS 313-11765	aro
2060	P 41::IRGC 68987-1	IRIS 313-11764	ind3
2061	P PEY SIQAT::IRGC 8129-1	IRIS 313-10581	trop1
2062	P T Q QINDONAAL::IRGC 80410-1	IRIS 313-12031	trop1
2063	P1790-5-1M-4-5M-1B-3M-B	B180	indx		1
2064	P59279	CX119	indx
2065	PA FADAYA::IRGC 58524-1	IRIS 313-9402	indx
2066	PA KABAKIE::IRGC 58541-1	IRIS 313-9687	indx		1
2067	PA KHENG KHAW::IRGC 98779-1	IRIS 313-12305	ind3
2068	PA KHENG::IRGC 12996-1	IRIS 313-10682	ind3
2069	PA LAT NGAN::IRGC 91983-1	IRIS 313-12225	ind3
2070	PA LOSSES 3::IRGC 77810-1	IRIS 313-11975	ind3
2071	PA MATIS::IRGC 77811-1	IRIS 313-11976	ind3
2072	PA PHA EA::IRGC 87751-1	IRIS 313-12161	ind3
2073	PA RABICHINA::IRGC 58609-1	IRIS 313-11554	ind3
2074	PA WOON::IRGC 58656-1	IRIS 313-11555	indx
2075	PA YANG NOEUGN::IRGC 87778-1	IRIS 313-12164	japx
2076	PACHCHAIPERUMAL 2462-11::IRGC 3474-1	IRIS 313-10476	ind2
2077	PADAN::IRGC 33544-2	IRIS 313-11140	ind3
2078	PADI ABUNG KUNING::IRGC 25469-1	IRIS 313-10953	trop1
2079	PADI ADONG DUMARAT::IRGC 14356-1	IRIS 313-10703	trop1
2080	PADI ARA::IRGC 54252-2	IRIS 313-11497	ind2
2081	PADI BENOT::IRGC 24757-2	IRIS 313-10943	ind3
[truncated: 811 more rows]
